# Supplementary material for: Recent Consanguinity and Outbred Autozygosity Are Associated With Increased Risk of Late-Onset Alzheimer’s Disease
Source: Front Genet. 2021 Jan 29;11:629373. doi: 10.3389/fgene.2020.629373 (PMC7879576; doi:10.3389/fgene.2020.629373)
Supplement: Supplementary file 2 [file Data_Sheet_2.xlsx]

## Sheet: Foglio1
SNP	AA_LOAD	Aa_LOAD	aa_LOAD	AA_HC	Aa_HC	aa_HC	GRR	LodRec	P-value	AA_LOAD	Aa_LOAD	aa_LOAD	AA_HC	Aa_HC	aa_HC	Consequence	SYMBOL	Protein_position	Amino_acids	Existing_variation	SIFT	PolyPhen	CLIN_SIG	CADD_PHRED
12:9232313:A:C	142	0	0	58	0	1	-	0	1	5718	0	0	4737	0	0	missense_variant	A2M	985	Y/D	-	deleterious(0)	probably_damaging(1)	-	27
17:79108280:A:T	142	0	0	58	0	1	-	0	1	5723	0	0	4744	0	0	missense_variant	AATK	26	L/Q	-	deleterious(0)	possibly_damaging(0.768)	-	24.6
7:48443368:A:T	141	0	1	59	0	0	1146	2.62378	0.000508848	5700	3	0	4737	1	0	missense_variant	ABCA13	3988	I/F	rs376737193	-	possibly_damaging(0.813)	-	24.5
7:48626771:C:T	142	0	0	57	1	1	-	0	1	5671	42	0	4689	50	0	missense_variant	ABCA13	4843	R/C	rs61737750,CM099338	-	probably_damaging(0.999)	-	24.4
17:67075361:G:A	141	0	1	59	0	0	1146	2.62378	0.000508848	5718	5	0	4745	0	0	missense_variant	ABCA6	1581	T/I	rs145490715	deleterious(0)	probably_damaging(0.959)	-	28.5
10:101557063:G:A	140	1	1	58	1	0	99	1.56311	0.0072969	5643	80	0	4673	73	0	missense_variant	ABCC2	281	S/N	rs56131651	tolerated(0.35)	benign(0.4)	uncertain_significance,likely_benign	23.7
16:16255312:C:T	141	0	1	59	0	0	1146	2.62378	0.000508848	5721	0	0	4746	0	0	missense_variant	ABCC6	1206	V/I	rs375983928	tolerated(0.33)	benign(0.198)	-	21.8
12:22015989:C:T	141	0	1	58	1	0	99	1.56311	0.0072969	5708	12	0	4728	16	0	splice_acceptor_variant	ABCC9	-	-	rs141281214	-	-	likely_benign	27.1
5:80640001:G:A	142	0	0	58	0	1	-	0	1	5722	1	0	4746	0	0	missense_variant	ACOT12	320	R/C	rs149103852	deleterious(0)	probably_damaging(0.992)	-	34
1:18149613:C:A	142	0	0	58	0	1	-	0	1	5683	37	0	4724	19	0	missense_variant	ACTL8	37	P/Q	rs55738309	deleterious(0)	probably_damaging(0.966)	-	25.6
16:77465346:G:A	141	0	1	59	0	0	1146	2.62378	0.000508848	5723	0	0	4746	0	0	missense_variant	ADAMTS18	114	P/L	rs1294431422	tolerated(0.26)	possibly_damaging(0.628)	-	23.4
15:79058960:G:A	133	3	0	55	1	1	-	0	1	5463	34	0	4546	33	0	missense_variant	ADAMTS7	1098	P/L	rs185729893	tolerated(0.08)	benign(0.366)	-	17.75
15:84611494:A:G	141	0	1	58	0	0	1135	2.61945	0.000514317	5716	0	0	4730	0	0	missense_variant	ADAMTSL3	755	N/S	rs201851428	tolerated(0.06)	probably_damaging(0.999)	-	16.39
4:7857244:C:G	140	0	1	58	0	0	1131	2.61818	0.000515937	5653	2	0	4666	3	0	missense_variant	AFAP1	95	E/Q	rs202167635	deleterious(0)	probably_damaging(0.997)	-	27.3
15:86123569:A:G	141	0	1	59	0	0	1146	2.62378	0.000508848	5717	6	0	4734	12	0	missense_variant	AKAP13	757	E/G	rs143201252	tolerated_low_confidence(0.06)	benign(0.021)	-	17.36
7:134216757:A:G	142	0	0	58	0	1	-	0	1	5713	10	0	4738	8	0	missense_variant	AKR1B10	111	H/R	rs138234669	deleterious(0)	probably_damaging(0.994)	-	25
3:125865723:G:A	141	0	1	59	0	0	1146	2.62378	0.000508848	5707	1	0	4724	4	0	missense_variant	ALDH1L1	354	S/F	rs144099397	deleterious_low_confidence(0)	possibly_damaging(0.741)	-	28.7
2:73747074:C:T	142	0	0	58	0	1	-	0	1	5709	10	0	4736	9	0	missense_variant	ALMS1	3237	R/C	rs201252375	-	possibly_damaging(0.458)	uncertain_significance	22.9
17:4542349:T:C	141	0	1	59	0	0	1146	2.62378	0.000508848	5690	33	0	4716	30	0	missense_variant	ALOX15	139	Y/C	rs113604586	deleterious(0)	probably_damaging(0.999)	-	26.2
2:202588160:C:T	141	0	1	59	0	0	1146	2.62378	0.000508848	5717	6	0	4735	10	0	missense_variant	ALS2	1173	E/K	rs41309046	deleterious(0)	possibly_damaging(0.718)	benign	33
3:49755481:G:A	140	1	1	59	0	0	1146	2.62378	0.000508848	5699	20	0	4731	13	0	missense_variant	AMIGO3	473	A/V	rs140027250	tolerated(0.09)	benign(0.401)	-	17.82
2:190554462:A:G	139	3	0	57	1	1	-	0	1	5527	192	0	4620	123	0	missense_variant	ANKAR	271	N/D	rs17271239	tolerated(0.05)	benign(0.039)	-	23.4
5:139818048:A:G	142	0	0	58	0	1	-	0	1	5686	0	0	4718	0	0	missense_variant,splice_region_variant	ANKHD1	155	I/V	rs751885014	deleterious_low_confidence(0.03)	possibly_damaging(0.847)	-	21.2
2:241451357:T:C	132	0	1	49	0	0	1004	2.56613	0.000586782	5339	0	0	4276	0	0	missense_variant	ANKMY1	647	Y/C	-	deleterious(0)	probably_damaging(0.964)	-	23.2
2:241468671:G:A	141	0	1	58	1	0	99	1.56311	0.0072969	5707	16	0	4729	17	0	missense_variant	ANKMY1	157	R/W	rs141683622	deleterious(0)	possibly_damaging(0.506)	-	26.2
1:145562272:C:G	141	0	1	58	0	0	1135	2.61945	0.000514317	5696	4	0	4723	6	0	missense_variant	ANKRD35	654	R/G	rs141454383	tolerated(0.16)	benign(0.144)	-	22.6
12:6030412:G:A	141	0	1	59	0	0	1146	2.62378	0.000508848	5711	12	0	4734	12	0	missense_variant	ANO2	106	R/C	rs201886102	deleterious(0.03)	probably_damaging(0.975)	-	28.9
15:51240208:T:C	139	0	0	56	1	1	-	0	1	5627	41	0	4631	34	0	intron_variant	AP4E1	-	-	rs145851652	-	-	benign,likely_benign	17.26
14:57749688:T:G	141	0	1	59	0	0	1146	2.62378	0.000508848	5681	41	0	4712	33	0	missense_variant	AP5M1	375	F/L	rs116583248	tolerated(0.65)	benign(0.057)	-	17.76
12:7802147:C:T	139	1	1	59	0	0	1143	2.62253	0.000510422	5713	8	0	4735	11	0	missense_variant	APOBEC1	236	R/K	rs12820011	tolerated_low_confidence(0.06)	probably_damaging(0.935)	-	20.7
16:28506016:G:A	141	0	1	59	0	0	1146	2.62378	0.000508848	5703	0	0	4730	1	0	missense_variant	APOBR	5	R/Q	rs377602870	deleterious(0.01)	possibly_damaging(0.565)	-	25.7
12:50358929:G:A	140	0	0	50	0	1	-	0	1	5554	8	0	4563	9	0	missense_variant	AQP5	256	R/Q	rs139421403,COSM4042562	tolerated(0.12)	benign(0.326)	-	25.5
11:46702070:G:A	138	3	1	58	1	0	99	1.56311	0.0072969	5625	94	0	4676	70	0	missense_variant	ARHGAP1	263	L/F	rs144801476	tolerated(0.06)	possibly_damaging(0.649)	-	23.3
19:36277957:G:A	127	0	0	56	0	1	-	0	1	5188	15	0	4405	7	0	missense_variant	ARHGAP33	701	G/E	rs141321338	tolerated_low_confidence(0.17)	benign(0.085)	-	22.8
22:45204200:A:G	140	0	1	59	0	0	1143	2.62253	0.000510422	5714	0	0	4740	0	0	missense_variant	ARHGAP8	183	T/A	rs1463543522	deleterious(0.02)	possibly_damaging(0.728)	-	23.3
1:17982446:G:A	141	0	1	58	1	0	99	1.56311	0.0072969	5702	21	0	4730	16	0	missense_variant	ARHGEF10L	852	V/I	rs149980156,COSM900324,COSM900325	tolerated(0.53)	benign(0.111)	-	18.9
5:149001303:G:A	141	1	0	56	1	1	-	0	1	5635	14	0	4683	13	0	missense_variant	ARHGEF37	338	R/Q	rs139526604	deleterious(0.02)	benign(0.4)	-	32
7:150884003:C:T	141	0	1	59	0	0	1146	2.62378	0.000508848	5686	33	0	4718	20	0	missense_variant	ASB10	72	R/H	rs104886488	tolerated(0.1)	benign(0.011)	pathogenic	20.5
7:123264627:GA:G	141	0	1	59	0	0	1146	2.62378	0.000508848	5722	0	0	4744	0	0	frameshift_variant	ASB15	153	K/X	rs747750225	-	-	-	22.6
2:220402713:A:G	141	0	0	58	0	1	-	0	1	5718	0	0	4739	0	0	missense_variant	ASIC4	630	N/S	rs115829447	tolerated_low_confidence(0.06)	benign(0.265)	-	19.31
1:197072484:T:G	141	0	0	57	0	1	-	0	1	5711	1	0	4718	1	0	missense_variant	ASPM	1966	Q/P	rs140834556	deleterious(0.05)	possibly_damaging(0.703)	-	22.5
11:108119823:T:C	141	1	0	58	0	1	-	0	1	5682	40	0	4710	33	0	missense_variant	ATM	410	V/A	rs56128736,CM035782,COSM21825	deleterious(0)	benign(0.067)	benign	23.2
1:203652338:C:T	141	0	0	58	0	1	-	0	1	5679	7	0	4707	13	0	missense_variant	ATP2B4	2	T/M	rs140289832	deleterious_low_confidence(0)	possibly_damaging(0.817)	-	33
19:36046394:G:A	135	0	1	59	0	0	1127	2.61628	0.000518362	5503	0	0	4582	0	0	missense_variant	ATP4A	702	A/V	rs762985315	deleterious(0)	probably_damaging(1)	-	29.6
13:26343189:C:A	142	0	0	58	0	1	-	0	1	5702	0	0	4718	0	0	missense_variant	ATP8A2	797	S/Y	-	deleterious(0)	probably_damaging(0.996)	-	28.8
1:161141712:G:C	141	0	1	59	0	0	1146	2.62378	0.000508848	5717	5	0	4743	3	0	missense_variant	B4GALT3	359	P/R	rs146478151	tolerated_low_confidence(0.17)	probably_damaging(0.937)	-	15.48
8:143623536:C:T	141	0	1	58	1	0	99	1.56311	0.0072969	5697	26	0	4726	19	0	missense_variant	BAI1	1314	A/V	rs201458837	tolerated(0.2)	benign(0.089)	-	20.4
2:160182398:A:C	141	0	1	59	0	0	1146	2.62378	0.000508848	5718	1	0	4738	0	0	missense_variant	BAZ2B	1992	L/R	rs762919636	tolerated(0.44)	benign(0.113)	-	16.45
1:156621311:G:A	138	0	0	51	2	1	-	0	1	5547	2	0	4535	7	0	missense_variant	BCAN	376	G/E	rs201572906	deleterious(0.01)	benign(0.05)	-	24.6
5:70819926:C:T	141	1	0	58	0	1	-	0	1	5690	33	0	4702	44	0	missense_variant	BDP1	1850	R/W	rs34727932	deleterious(0.01)	benign(0.232)	-	34
10:60556178:A:G	141	0	1	59	0	0	1146	2.62378	0.000508848	5723	0	0	4746	0	0	missense_variant	BICC1	420	S/G	rs955403267	deleterious(0.02)	benign(0.182)	-	21.2
8:22067011:G:A	141	0	1	59	0	0	1146	2.62378	0.000508848	5723	0	0	4746	0	0	missense_variant	BMP1	877	A/T	rs767606234	deleterious(0.02)	probably_damaging(0.971)	-	34
13:32914592:C:T	141	0	1	59	0	0	1146	2.62378	0.000508848	5660	53	0	4693	46	0	missense_variant	BRCA2	2034	R/C	rs1799954,CM994286,COSM4987322	deleterious(0.03)	possibly_damaging(0.54)	benign	21.6
14:60950509:T:C	139	2	1	58	1	0	99	1.56311	0.0072969	5667	52	0	4711	31	0	missense_variant	C14orf39	45	K/E	rs148637760	deleterious(0)	possibly_damaging(0.572)	-	24.2
15:76494569:A:G	141	0	1	59	0	0	1146	2.62378	0.000508848	5663	48	0	4699	44	0	missense_variant	C15orf27	329	S/G	rs62030189	tolerated_low_confidence(0.09)	benign(0.037)	-	22.9
15:40627702:T:A	125	0	1	52	0	0	1014	2.57039	0.000580625	5080	0	0	4332	0	0	missense_variant	C15orf52	421	D/V	rs370771662	tolerated(0.08)	probably_damaging(0.984)	-	23
16:27078327:C:T	139	1	0	57	0	1	-	0	1	5669	17	0	4682	11	0	non_coding_transcript_exon_variant	C16orf82	-	-	rs200270667	-	-	-	15.14
1:15497693:C:T	142	0	0	58	0	1	-	0	1	5717	3	0	4742	3	0	missense_variant	C1orf195	28	A/T	rs188709623	deleterious_low_confidence(0)	probably_damaging(0.911)	-	15.28
20:20177280:G:A	141	0	1	59	0	0	1146	2.62378	0.000508848	5703	18	0	4735	11	0	missense_variant	C20orf26	553	E/K	rs116476718	deleterious(0.05)	benign(0.138)	-	23.4
3:37458926:G:A	141	0	1	59	0	0	1146	2.62378	0.000508848	5652	71	0	4704	42	0	missense_variant	C3orf35	57	G/S	rs150550724	deleterious_low_confidence(0.02)	possibly_damaging(0.879)	-	24.6
5:179267910:CCTGCACGCCACGG:C	141	0	1	59	0	0	1146	2.62378	0.000508848	5710	12	0	4742	4	0	frameshift_variant	C5orf45	162-166	SRGVQ/X	rs757387484	-	-	-	24.5
8:10555334:G:T	140	0	1	59	0	0	1143	2.62253	0.000510422	5716	0	0	4731	2	0	missense_variant	C8orf74	156	G/V	rs202198914	deleterious(0)	probably_damaging(1)	-	24.4
8:86249247:A:G	142	0	0	58	0	1	-	0	1	5723	0	0	4744	0	0	missense_variant	CA1	94	F/S	rs752065293	deleterious(0.01)	possibly_damaging(0.9)	-	24.8
22:30125461:G:A	141	0	0	55	2	1	-	0	1	5519	0	0	4570	3	0	missense_variant	CABP7	184	C/Y	rs200566641	deleterious_low_confidence(0)	probably_damaging(0.998)	-	26.8
1:7806011:G:A	141	0	1	59	0	0	1146	2.62378	0.000508848	5722	1	0	4746	0	0	missense_variant	CAMTA1	1493	A/T	rs1353421341	tolerated(0.07)	benign(0.014)	-	23.7
1:7797625:A:C	132	0	1	59	0	0	1117	2.61254	0.000523174	5410	34	0	4554	28	0	missense_variant	CAMTA1	1218	N/T	rs41278954	tolerated_low_confidence(0.09)	benign(0.018)	-	17.34
1:230907799:C:T	140	2	0	58	0	1	-	0	1	5688	34	0	4720	26	0	missense_variant	CAPN9	277	R/W	rs28359655	deleterious(0)	probably_damaging(1)	-	35
15:40939272:GGTAAA:G	141	0	1	59	0	0	1146	2.62378	0.000508848	5721	2	0	4743	3	0	splice_donor_variant,intron_variant	CASC5	-	-	-	-	-	-	25.8
15:40937938:G:T	141	0	0	58	0	1	-	0	1	5695	3	0	4732	1	0	missense_variant	CASC5	2018	A/S	rs200052077	tolerated(0.1)	benign(0.164)	uncertain_significance	19.95
15:43939659:G:A	142	0	0	58	0	1	-	0	1	5720	1	0	4742	3	0	missense_variant	CATSPER2	51	S/F	rs146109978	deleterious(0.01)	possibly_damaging(0.483)	-	15.24
19:38861397:C:T	139	1	0	58	0	1	-	0	1	5678	27	0	4688	36	0	missense_variant	CATSPERG	1149	P/S	rs147619980	tolerated_low_confidence(0.19)	benign(0.058)	-	15.44
21:37443349:C:T	140	1	1	58	1	0	99	1.56311	0.0072969	5688	35	0	4720	26	0	missense_variant	CBR1	131	P/S	rs41557318,CM093701	tolerated(0.12)	benign(0.014)	-	23.1
8:22472949:C:T	141	0	1	59	0	0	1146	2.62378	0.000508848	5679	20	0	4710	19	0	missense_variant	CCAR2	406	A/V	rs150957244	deleterious(0)	probably_damaging(0.998)	-	28.5
9:139694454:G:GAAGA	140	1	1	59	0	0	1146	2.62378	0.000508848	5674	47	0	4706	38	0	frameshift_variant,splice_region_variant	CCDC183	91	V/EDX	rs544503929	-	-	-	29.7
12:82751038:AAAG:A	141	0	1	59	0	0	1146	2.62378	0.000508848	5723	0	0	4746	0	0	inframe_deletion	CCDC59	54-55	GF/G	-	-	-	-	17.33
5:10261764:C:G	141	0	1	59	0	0	1146	2.62378	0.000508848	5656	67	0	4689	57	0	missense_variant	CCT5	362	I/M	rs141675330	tolerated(0.27)	benign(0.038)	uncertain_significance,benign	18.21
2:73477492:G:A	141	0	1	59	0	0	1146	2.62378	0.000508848	5719	4	0	4735	11	0	missense_variant	CCT7	377	G/S	rs200915592	deleterious(0.04)	probably_damaging(0.999)	-	28.2
15:73996717:G:A	141	0	1	59	0	0	1146	2.62378	0.000508848	5723	0	0	4746	0	0	missense_variant	CD276	425	V/I	rs147409005	tolerated(0.12)	probably_damaging(0.955)	-	21.2
16:83704419:G:A	139	3	0	58	0	1	-	0	1	5609	114	0	4643	103	0	missense_variant	CDH13	423	A/T	rs35549391	tolerated(0.3)	benign(0.273)	benign	22.8
9:123290160:G:A	140	1	1	59	0	0	1146	2.62378	0.000508848	5705	7	0	4733	2	0	missense_variant	CDK5RAP2	308	T/I	rs145272328	tolerated(0.12)	benign(0.162)	uncertain_significance	23.4
1:15813843:G:A	142	0	0	57	1	1	-	0	1	5696	10	0	4732	7	0	missense_variant	CELA2B	235	G/S	rs3737703	tolerated(0.07)	benign(0.069)	-	21.9
22:46762988:C:T	141	0	1	59	0	0	1146	2.62378	0.000508848	5698	24	0	4730	15	0	missense_variant	CELSR1	2703	V/M	rs75983687,COSM84768	deleterious(0.03)	possibly_damaging(0.557)	-	24.1
3:48698644:G:A	140	0	1	59	0	0	1143	2.62253	0.000510422	5654	5	0	4685	5	0	missense_variant	CELSR3	475	P/L	rs199931654	tolerated(0.08)	benign(0.151)	-	19.87
12:88473999:C:T	141	0	1	59	0	0	1146	2.62378	0.000508848	5723	0	0	4746	0	0	missense_variant	CEP290	1729	R/Q	rs535531689	tolerated(0.2)	benign(0.232)	-	25.1
12:88472996:C:T	136	4	1	58	0	1	1	0	1	5628	88	0	4670	64	0	missense_variant	CEP290	1746	R/Q	rs61941020	tolerated(0.13)	benign(0.048)	benign,likely_benign	24.9
19:8321885:TCTC:T	141	0	1	59	0	0	1146	2.62378	0.000508848	5721	1	0	4746	0	0	inframe_deletion	CERS4	222-223	FS/F	rs746171575	-	-	-	16.48
1:196965193:G:A	137	5	0	55	3	1	-	0	1	5628	91	0	4656	87	0	missense_variant	CFHR5	278	G/S	rs139017763	deleterious(0)	probably_damaging(0.971)	benign	24.7
17:48542714:G:T	141	1	0	58	0	1	-	0	1	5664	57	0	4692	51	0	missense_variant	CHAD	342	A/D	rs144030994	deleterious(0.01)	possibly_damaging(0.656)	-	28.8
1:203186067:G:A	141	0	1	59	0	0	1146	2.62378	0.000508848	5712	10	0	4731	13	0	missense_variant	CHIT1	451	P/S	rs141079733	tolerated(0.16)	possibly_damaging(0.867)	uncertain_significance	22.7
7:136587947:C:T	139	0	1	57	0	0	1117	2.61251	0.00052321	5697	0	0	4703	0	0	intron_variant	CHRM2	-	-	rs377635102	-	-	-	18.35
8:42563940:C:T	141	0	1	59	0	0	1146	2.62378	0.000508848	5723	0	0	4746	0	0	missense_variant	CHRNB3	45	R/C	rs76865912	deleterious(0)	probably_damaging(1)	-	34
2:233404728:C:T	141	0	1	56	3	0	11	0.644063	0.0850309	5716	7	0	4733	13	0	missense_variant	CHRNG	28	R/C	rs140623763	deleterious(0)	probably_damaging(0.965)	-	34
16:71571055:C:T	142	0	0	58	0	1	-	0	1	5722	1	0	4745	0	0	stop_gained	CHST4	159	Q/*	rs1017737421	-	-	-	32
12:120287990:A:T	141	0	1	59	0	0	1146	2.62378	0.000508848	5720	2	0	4744	1	0	missense_variant	CIT	168	N/K	rs142505542	tolerated(0.54)	benign(0)	-	16.28
3:33650084:C:T	141	0	1	59	0	0	1146	2.62378	0.000508848	5723	0	0	4744	2	0	missense_variant	CLASP2	476	E/K	rs558837241	tolerated(0.1)	possibly_damaging(0.774)	-	29
7:73246030:G:A	140	0	1	59	0	0	1143	2.62253	0.000510422	5718	0	0	4736	0	0	missense_variant	CLDN4	167	G/S	rs146017284	deleterious(0)	probably_damaging(0.998)	-	28.1
12:10006979:C:T	142	0	0	58	0	1	-	0	1	5711	0	0	4743	0	0	splice_donor_variant	CLEC2B	-	-	rs748644430	-	-	-	21.1
1:36216977:TTCC:T	140	0	1	59	0	0	1143	2.62253	0.000510422	5709	3	0	4733	2	0	inframe_deletion	CLSPN	633-634	EE/E	rs752580566	-	-	-	18.99
5:79035095:G:C	138	2	1	57	2	0	24.9	0.977203	0.0338912	5703	15	0	4711	27	0	missense_variant	CMYA5	3503	E/Q	rs148631314	deleterious(0)	probably_damaging(0.976)	-	23.7
5:79031066:A:G	139	2	1	57	2	0	24.7	0.974248	0.034162	5707	15	0	4718	27	0	missense_variant	CMYA5	2160	K/E	rs182795650	tolerated_low_confidence(0.06)	benign(0.035)	-	17.71
8:87878796:C:T	139	0	1	58	0	0	1128	2.61691	0.000517561	5681	5	0	4719	0	0	missense_variant	CNBD1	25	L/F	rs201420385	deleterious(0.03)	possibly_damaging(0.598)	-	23.6
10:101090132:G:A	141	0	1	59	0	0	1146	2.62378	0.000508848	5712	0	0	4730	1	0	missense_variant	CNNM1	330	V/M	rs1012313922,COSM3433428	tolerated(0.14)	possibly_damaging(0.455)	-	20.9
10:101147935:C:T	141	0	1	59	0	0	1146	2.62378	0.000508848	5722	1	0	4746	0	0	missense_variant	CNNM1	851	P/S	rs768066443	deleterious_low_confidence(0)	benign(0.351)	-	27.7
3:1363480:G:A	140	1	0	57	1	1	-	0	1	5616	94	0	4685	56	0	missense_variant	CNTN6	303	R/Q	rs41293401	deleterious(0.01)	probably_damaging(0.991)	-	34
1:32118275:T:G	141	0	1	59	0	0	1146	2.62378	0.000508848	5626	0	0	4674	0	0	missense_variant	COL16A1	1598	T/P	-	tolerated_low_confidence(0.07)	benign(0.031)	-	23.5
1:32148555:C:A	139	1	1	59	0	0	1143	2.62253	0.000510422	5700	23	0	4722	23	0	missense_variant	COL16A1	840	A/S	rs202008728	tolerated(0.43)	possibly_damaging(0.722)	-	16.18
21:46918390:C:T	142	0	0	58	0	1	-	0	1	5718	0	0	4736	0	0	intron_variant	COL18A1	-	-	rs182482191	-	-	-	22.8
6:55924005:C:T	142	0	0	58	0	1	-	0	1	5687	16	0	4718	7	0	missense_variant	COL21A1	882	G/R	rs115079907	deleterious(0)	probably_damaging(1)	-	26.3
2:228131783:C:T	140	1	1	58	1	0	99	1.56311	0.0072969	5706	16	0	4734	11	0	missense_variant	COL4A3	495	H/Y	rs200510532	deleterious(0.02)	possibly_damaging(0.821)	uncertain_significance	22.3
21:47552191:G:A	138	0	0	58	0	1	-	0	1	5596	3	0	4626	2	0	missense_variant	COL6A2	929	V/M	rs145527336,COSM4102176	deleterious(0.05)	probably_damaging(0.988)	uncertain_significance	23.1
3:130290069:C:T	139	2	1	59	0	0	1146	2.62378	0.000508848	5671	43	0	4707	34	0	missense_variant	COL6A6	937	R/W	rs111457392	deleterious(0)	probably_damaging(0.987)	-	29.2
4:47455086:G:A	141	1	0	58	0	1	-	0	1	5691	21	0	4714	26	0	missense_variant	COMMD8	174	A/V	rs149829832	deleterious(0.01)	probably_damaging(0.979)	-	29.5
3:148899824:G:C	141	0	1	58	1	0	99	1.56311	0.0072969	5648	75	0	4689	57	0	missense_variant	CP	841	T/R	rs56033670	tolerated(0.22)	probably_damaging(0.946)	likely_benign	16.66
7:120768476:T:C	140	1	1	59	0	0	1146	2.62378	0.000508848	5711	9	0	4734	12	0	missense_variant	CPED1	448	L/S	rs146098402	tolerated(0.16)	possibly_damaging(0.836)	-	23.6
11:66330533:C:T	138	3	1	55	3	0	10.6	0.630594	0.0883603	5578	109	0	4626	91	0	downstream_gene_variant	CTSF	-	-	rs71457732	-	-	-	27.3
10:16960753:C:T	141	0	1	59	0	0	1146	2.62378	0.000508848	5723	0	0	4744	0	0	missense_variant	CUBN	2290	A/T	rs751020994	tolerated(0.07)	benign(0.422)	-	23.7
10:16960754:A:C	141	0	1	59	0	0	1146	2.62378	0.000508848	5723	0	0	4744	0	0	missense_variant	CUBN	2289	D/E	rs756840428	deleterious(0.02)	benign(0.123)	-	16.95
6:43006408:A:G	138	3	1	56	2	0	23.9	0.960011	0.0354989	5586	107	0	4605	100	0	missense_variant	CUL7	1572	L/P	rs41274912	deleterious(0)	possibly_damaging(0.839)	uncertain_significance	25.7
10:94822657:G:C	131	0	1	59	0	0	1114	2.6113	0.000524785	5543	0	0	4585	1	0	missense_variant	CYP26C1	204	E/Q	rs536813419	tolerated(0.28)	probably_damaging(0.934)	-	25.7
3:137881084:C:G	136	4	1	58	0	0	1131	2.61818	0.000515937	5559	146	0	4596	135	0	missense_variant	DBR1	428	E/Q	rs36061810	tolerated(0.09)	probably_damaging(0.996)	-	24.9
17:79995506:C:T	116	0	1	57	2	0	30	1.05556	0.0274699	5218	6	0	4394	5	0	splice_donor_variant	DCXR	-	-	rs375243154,CS119207,COSM3691949	-	-	-	26.6
8:145541990:G:A	142	0	0	57	0	1	-	0	1	5647	2	0	4680	0	0	missense_variant	DGAT1	204	L/F	rs782559118,COSM4366279	deleterious(0.01)	possibly_damaging(0.798)	-	26.8
22:20077566:G:A	141	0	1	58	1	0	99	1.56311	0.0072969	5693	29	0	4727	19	0	missense_variant	DGCR8	364	R/Q	rs143390902	tolerated(0.19)	benign(0.015)	-	23.1
17:54921511:G:A	141	0	0	58	0	1	-	0	1	5644	0	0	4685	0	0	missense_variant	DGKE	199	R/H	rs756738955	deleterious(0.03)	benign(0.031)	-	23.7
16:72135487:C:T	141	1	0	56	1	1	-	0	1	5569	70	0	4561	61	0	missense_variant	DHX38	492	T/M	rs36064538	tolerated(0.1)	benign(0.432)	-	22.9
2:189599515:T:A	138	3	1	59	0	0	1146	2.62378	0.000508848	5669	54	0	4708	38	0	missense_variant	DIRC1	45	N/Y	rs148753509	tolerated_low_confidence(0.06)	possibly_damaging(0.813)	-	15.28
14:55617540:T:C	141	0	1	59	0	0	1146	2.62378	0.000508848	5723	0	0	4746	0	0	missense_variant	DLGAP5	799	T/A	rs368350454	tolerated(0.08)	benign(0.182)	-	18.93
7:21828869:A:T	139	2	1	58	0	0	1135	2.61945	0.000514317	5685	38	0	4712	30	0	missense_variant	DNAH11	3319	D/V	rs72657389	tolerated(0.27)	possibly_damaging(0.697)	benign	23.6
17:7684083:G:A	136	4	1	57	1	0	96	1.55146	0.00751834	5569	133	0	4632	100	0	missense_variant	DNAH2	1996	D/N	rs117487916	tolerated(0.98)	benign(0.001)	-	15.76
3:132247160:T:G	138	3	1	59	0	0	1146	2.62378	0.000508848	5655	66	0	4714	30	0	missense_variant	DNAJC13	2170	L/W	rs140537885	deleterious(0.01)	probably_damaging(0.992)	-	28.4
9:131708504:T:C	140	0	1	56	1	0	93	1.53652	0.00781264	5642	13	0	4638	16	0	missense_variant	DOLK	360	Y/C	rs138453255	tolerated(0.14)	possibly_damaging(0.784)	-	23
5:146778668:C:T	141	0	1	59	0	0	1146	2.62378	0.000508848	5706	1	0	4738	0	0	missense_variant	DPYSL3	534	V/I	rs372122886	tolerated(1)	benign(0.003)	-	15.02
18:28710535:A:C	141	0	1	59	0	0	1146	2.62378	0.000508848	5723	0	0	4746	0	0	missense_variant	DSC1	876	F/C	-	deleterious(0)	probably_damaging(1)	-	27.4
6:56468206:C:T	138	1	0	52	2	1	-	0	1	5602	51	0	4588	47	0	intron_variant	DST	-	-	rs140462707	-	-	-	18.71
1:245222729:C:T	125	0	1	44	0	0	925	2.53049	0.000640874	5085	0	0	3967	1	0	missense_variant	EFCAB2	51	T/M	rs74616990	deleterious(0)	possibly_damaging(0.821)	-	24.8
12:3782630:A:T	140	2	0	57	1	1	-	0	1	5681	35	0	4711	26	0	missense_variant	EFCAB4B	218	L/Q	rs144274217,COSM328304	deleterious(0)	probably_damaging(0.987)	-	25.6
9:139566535:G:A	129	0	1	57	0	0	1084	2.59958	0.000540201	5329	1	0	4417	0	0	missense_variant	EGFL7	265	G/E	rs1369993058	tolerated(0.67)	benign(0.031)	-	23.3
5:38418311:C:A	141	0	1	58	1	0	99	1.56311	0.0072969	5699	24	0	4726	18	0	missense_variant	EGFLAM	546	D/E	rs146754357	deleterious(0)	probably_damaging(0.946)	-	26
2:63175645:A:T	142	0	0	57	1	1	-	0	1	5652	68	0	4672	69	0	missense_variant	EHBP1	590	D/V	rs77187983	deleterious(0)	probably_damaging(0.998)	-	25.1
9:140605429:C:T	127	0	1	54	1	0	95	1.54754	0.00759452	5368	0	0	4445	1	0	missense_variant	EHMT1	11	A/V	rs200636818	deleterious_low_confidence(0.02)	benign(0.089)	uncertain_significance	25.2
10:120802053:A:T	140	1	0	57	0	1	-	0	1	5662	17	0	4703	17	0	missense_variant	EIF3A	993	D/E	rs532138	tolerated(0.09)	benign(0)	-	16.99
7:73482987:G:A	139	2	1	59	0	0	1146	2.62378	0.000508848	5664	57	0	4696	44	0	missense_variant,splice_region_variant	ELN	711	G/D	rs41511151,CM060253	deleterious_low_confidence(0)	possibly_damaging(0.884)	likely_benign	21.5
19:50985170:C:T	137	2	1	56	3	0	11.1	0.649685	0.0836815	5489	186	0	4541	150	0	intron_variant	EMC10	-	-	rs144996610	-	-	-	20.2
19:6897195:G:C	141	1	0	58	0	1	-	0	1	5586	137	0	4651	95	0	missense_variant	EMR1	92	G/R	rs112217832	deleterious(0.01)	probably_damaging(0.995)	-	20.3
8:120575249:C:T	142	0	0	58	0	1	-	0	1	5702	11	0	4733	7	0	missense_variant	ENPP2	809	V/M	rs61758149	deleterious(0.03)	possibly_damaging(0.896)	-	34
9:111954598:G:A	141	0	1	59	0	0	1146	2.62378	0.000508848	5666	29	0	4711	21	0	missense_variant	EPB41L4B	754	P/L	rs186511890	deleterious_low_confidence(0)	probably_damaging(0.998)	-	34
18:43523997:T:C	134	6	2	57	2	0	49.7	2.53592	0.000632322	5541	182	0	4611	133	0	missense_variant	EPG5	589	Q/R	rs61734402	tolerated(0.53)	benign(0.085)	-	18.21
1:16458645:C:T	142	0	0	58	0	1	-	0	1	5718	5	0	4741	5	0	missense_variant	EPHA2	747	V/I	rs145592908	tolerated(0.06)	probably_damaging(0.981)	likely_benign	28.6
6:93979326:G:A	140	0	0	58	0	1	-	0	1	5634	0	0	4690	0	0	missense_variant	EPHA7	501	S/F	rs749473870,COSM3630613,COSM4891847	deleterious(0.01)	possibly_damaging(0.567)	-	28.1
1:51873879:A:C	140	1	1	58	1	0	99	1.56311	0.0072969	5702	21	0	4721	25	0	missense_variant	EPS15	467	S/R	rs150935900	tolerated(0.19)	benign(0.225)	-	17.07
5:96253275:C:T	141	0	1	59	0	0	1146	2.62378	0.000508848	5723	0	0	4745	0	0	missense_variant	ERAP2	950	P/L	rs746100726,COSM483185	tolerated(0.09)	benign(0.048)	-	23.1
16:23706387:A:C	142	0	0	58	0	1	-	0	1	5719	0	0	4744	0	0	missense_variant	ERN2	666	L/R	-	deleterious(0)	probably_damaging(0.999)	-	27
2:239039864:G:A	131	0	1	59	0	0	1114	2.6113	0.000524785	5490	52	0	4521	52	0	missense_variant	ESPNL	837	E/K	rs202227187	deleterious(0)	probably_damaging(0.994)	-	31
2:67626355:T:G	142	0	0	58	0	1	-	0	1	5718	2	0	4743	1	0	missense_variant	ETAA1	93	F/C	rs113130006	deleterious(0)	probably_damaging(0.99)	-	28.7
3:38565782:C:T	140	1	1	59	0	0	1146	2.62378	0.000508848	5699	24	0	4726	20	0	missense_variant	EXOG	346	R/C	rs146249751	tolerated(0.14)	benign(0)	-	23.5
9:37784989:C:G	140	0	0	57	0	1	-	0	1	5706	4	0	4720	7	0	missense_variant	EXOSC3	18	R/P	rs145677716	tolerated_low_confidence(0.1)	possibly_damaging(0.839)	-	25.6
9:37784990:G:A	140	0	0	57	0	1	-	0	1	5700	3	0	4715	7	0	missense_variant	EXOSC3	18	R/C	rs147135294	tolerated_low_confidence(0.14)	possibly_damaging(0.858)	-	25.8
6:65300250:C:G	139	3	0	58	0	1	-	0	1	5651	71	0	4666	78	0	missense_variant	EYS	1837	W/S	rs199689193	deleterious_low_confidence(0.03)	possibly_damaging(0.823)	uncertain_significance,likely_benign	23.5
8:82370880:T:C	142	0	0	58	0	1	-	0	1	5711	10	0	4734	7	0	missense_variant	FABP9	102	E/G	rs61729473	deleterious(0)	benign(0.066)	-	24.1
2:187605000:G:A	139	3	0	58	0	1	-	0	1	5664	58	0	4702	43	0	missense_variant	FAM171B	95	R/H	rs73979354	tolerated(0.75)	benign(0.007)	-	19.59
20:54941345:G:GT	141	0	1	59	0	0	1146	2.62378	0.000508848	5718	2	0	4741	3	0	3_prime_UTR_variant	FAM210B	-	-	rs773302977	-	-	-	16.54
15:31197995:C:T	141	0	1	59	0	0	1146	2.62378	0.000508848	5641	82	0	4666	80	0	missense_variant	FAN1	377	R/W	rs151322829	deleterious(0.04)	benign(0.037)	-	23
2:223499142:A:G	140	1	1	59	0	0	1146	2.62378	0.000508848	5702	8	0	4734	9	0	missense_variant	FARSB	192	Y/H	rs146807481	tolerated(0.19)	benign(0.024)	-	15.32
4:126389831:C:T	140	2	0	57	1	1	-	0	1	5640	83	0	4699	45	0	missense_variant	FAT4	4022	R/W	rs138019311	deleterious(0)	probably_damaging(0.913)	benign	25.5
19:8176947:T:C	140	2	0	57	1	1	-	0	1	5644	58	0	4678	56	0	missense_variant	FBN3	1292	D/G	rs146679363	deleterious(0.03)	possibly_damaging(0.885)	-	23.3
5:135272478:A:G	139	2	1	59	0	0	1146	2.62378	0.000508848	5633	89	0	4674	70	0	upstream_gene_variant	FBXL21	-	-	rs17169429	-	-	-	20.5
6:167438338:G:A	140	2	0	58	0	1	-	0	1	5687	36	0	4725	21	0	missense_variant	FGFR1OP	292	G/E	rs148535456	tolerated(0.16)	possibly_damaging(0.685)	-	15.89
1:15692427:G:A	142	0	0	58	0	1	-	0	1	5723	0	0	4746	0	0	missense_variant,splice_region_variant	FHAD1	1029	R/K	-	tolerated(0.17)	benign(0.147)	-	20.4
16:67271606:G:C	142	0	0	58	0	1	-	0	1	5722	0	0	4746	0	0	missense_variant	FHOD1	236	N/K	-	deleterious(0)	probably_damaging(1)	-	23.6
16:67265578:G:C	142	0	0	58	0	1	-	0	1	5722	1	0	4745	1	0	missense_variant	FHOD1	783	L/V	rs372427394	deleterious(0)	probably_damaging(0.911)	-	25.9
9:115962242:A:G	141	0	1	59	0	0	1146	2.62378	0.000508848	5713	5	0	4739	3	0	missense_variant,splice_region_variant	FKBP15	167	V/A	rs199677910	deleterious(0.04)	possibly_damaging(0.516)	-	26.5
9:115973763:C:T	141	0	1	59	0	0	1146	2.62378	0.000508848	5723	0	0	4746	0	0	missense_variant	FKBP15	55	A/T	rs774827820	tolerated(0.15)	benign(0.006)	-	17.01
9:108366563:G:A	141	0	1	59	0	0	1146	2.62378	0.000508848	5722	0	0	4741	0	0	missense_variant	FKTN	146	R/Q	rs143748939	tolerated(0.07)	probably_damaging(0.989)	uncertain_significance	34
15:33359208:T:C	140	2	0	58	0	1	-	0	1	5707	15	0	4728	18	0	missense_variant	FMN1	293	E/G	rs201223839	deleterious(0)	benign(0.096)	-	22.5
2:153493056:CAAT:C	142	0	0	58	0	1	-	0	1	5687	36	0	4716	28	0	inframe_deletion	FMNL2	933	N/-	rs563346055	-	-	-	21.8
1:93965106:A:T	142	0	0	58	0	1	-	0	1	5723	0	0	4745	0	0	missense_variant	FNBP1L	36	I/L	rs1172477338	tolerated(0.23)	possibly_damaging(0.702)	-	17.22
1:74808631:C:T	140	1	1	59	0	0	1146	2.62378	0.000508848	5697	24	0	4713	24	0	missense_variant	FPGT-TNNI3K	377	P/L	rs34521608	deleterious(0.01)	probably_damaging(0.925)	-	25.5
1:74946374:G:A	141	0	1	59	0	0	1146	2.62378	0.000508848	5721	0	0	4741	3	0	intron_variant	FPGT-TNNI3K	-	-	rs757727658	-	-	-	35
6:168467448:C:T	139	2	1	56	3	0	11	0.644063	0.0850309	5573	144	0	4640	103	0	missense_variant	FRMD1	150	G/R	rs41266313	deleterious(0)	probably_damaging(0.993)	-	26.6
6:41740658:A:C	142	0	0	58	0	1	-	0	1	5720	3	0	4739	3	0	missense_variant	FRS3	98	F/C	rs201592419	deleterious(0)	probably_damaging(1)	-	28.4
5:39126145:C:T	141	0	1	59	0	0	1146	2.62378	0.000508848	5714	5	0	4737	3	0	missense_variant	FYB	677	R/Q	rs199924788	tolerated(0.06)	benign(0.074)	-	25.6
4:862363:C:A	138	2	1	56	1	0	93	1.53652	0.00781264	5542	137	0	4588	112	0	missense_variant	GAK	787	D/Y	rs34585705	deleterious(0)	possibly_damaging(0.73)	-	24.1
2:158165232:C:T	139	2	1	57	2	0	24.7	0.974248	0.034162	5620	66	0	4667	59	0	missense_variant	GALNT5	892	P/S	rs143599667	tolerated(0.18)	benign(0.168)	-	22.5
7:92085836:C:T	141	0	1	59	0	0	1146	2.62378	0.000508848	5722	1	0	4743	0	0	missense_variant	GATAD1	257	P/L	rs145306938	tolerated_low_confidence(0.07)	benign(0.012)	-	23.2
1:89655795:C:G	142	0	0	58	0	1	-	0	1	5703	19	0	4728	18	0	missense_variant	GBP4	375	E/Q	rs41302774	deleterious(0.02)	probably_damaging(0.987)	-	24.3
12:120593190:G:A	141	0	1	58	1	0	99	1.56311	0.0072969	5654	36	0	4700	22	0	missense_variant	GCN1L1	1162	S/F	rs183298599,COSM1580939	deleterious(0.03)	benign(0.423)	-	22.9
16:74496510:A:G	141	1	0	58	0	1	-	0	1	5720	3	0	4742	4	0	missense_variant	GLG1	937	M/T	rs145421946	tolerated(0.53)	benign(0.02)	-	16.19
12:57858576:C:A	140	0	1	56	0	0	1109	2.60941	0.000527232	5615	3	0	4691	7	0	missense_variant	GLI1	105	S/Y	rs139570630	deleterious(0)	probably_damaging(0.999)	-	27.6
12:129360484:G:A	140	1	1	55	4	0	6.2	0.424993	0.161817	5636	85	0	4678	65	0	missense_variant	GLT1D1	32	V/M	rs113674717	tolerated(0.26)	benign(0.006)	-	18.95
3:52326361:T:A	139	1	1	58	0	0	1131	2.61818	0.000515937	5691	12	0	4701	4	0	missense_variant	GLYCTK	264	V/E	rs73088796	tolerated(0.09)	benign(0.105)	-	15.1
1:155735887:T:G	140	1	1	59	0	0	1146	2.62378	0.000508848	5700	23	0	4734	12	0	missense_variant	GON4L	1126	K/T	rs141121842	deleterious_low_confidence(0)	probably_damaging(0.96)	-	25.3
3:39145040:T:C	118	0	1	38	0	0	836	2.48637	0.000714884	4880	2	0	3839	0	0	missense_variant	GORASP1	23	Q/R	rs149188281	deleterious(0.01)	probably_damaging(0.991)	-	24.9
9:127230882:T:C	140	1	1	55	0	0	1101	2.60634	0.000531256	5576	5	0	4591	6	0	missense_variant	GPR144	747	W/R	rs201255740	deleterious(0)	probably_damaging(0.998)	-	25.5
3:119905508:C:A	139	0	1	59	0	0	1140	2.62128	0.000512002	5706	0	0	4732	0	0	missense_variant	GPR156	199	M/I	rs138174875	tolerated(0.16)	benign(0.018)	-	15.57
2:53941512:T:C	141	0	1	59	0	0	1146	2.62378	0.000508848	5702	11	0	4730	11	0	intron_variant	GPR75-ASB3	-	-	rs78292763	-	-	-	16.73
5:90041574:T:C	139	2	1	59	0	0	1146	2.62378	0.000508848	5611	87	0	4641	70	0	missense_variant	GPR98	3646	S/P	rs13171868	tolerated(0.1)	benign(0.255)	benign	17.76
17:7216139:C:T	140	0	1	58	0	0	1131	2.61818	0.000515937	5673	1	0	4667	0	0	missense_variant	GPS2	307	S/N	rs757816191	tolerated_low_confidence(0.43)	benign(0.395)	-	23.1
9:139235370:C:T	141	0	1	59	0	0	1146	2.62378	0.000508848	5646	38	0	4652	31	0	missense_variant	GPSM1	376	A/V	rs76978793	tolerated(0.08)	benign(0.054)	-	16.25
16:202927:G:T	136	0	0	52	0	1	-	0	1	5480	0	0	4502	0	0	stop_gained	HBZ	7	E/*	rs2685129	-	-	-	37
15:63970338:C:T	142	0	0	58	0	1	-	0	1	5675	47	0	4718	28	0	missense_variant	HERC1	2259	R/H	rs112791137	tolerated(0.11)	probably_damaging(0.976)	-	23.6
1:145416809:G:A	140	0	1	59	0	0	1143	2.62253	0.000510422	5707	1	0	4733	1	0	missense_variant	HFE2	385	R/Q	rs376129674	deleterious(0.01)	possibly_damaging(0.878)	-	23.1
6:26056332:T:C	141	0	1	59	0	0	1146	2.62378	0.000508848	5723	0	0	4746	0	0	missense_variant	HIST1H1C	109	K/E	rs766001658	deleterious(0)	probably_damaging(0.98)	-	26.5
6:29796434:AC:A	139	3	0	56	2	1	-	0	1	5551	171	0	4632	111	0	frameshift_variant	HLA-G	153	D/X	rs41557518	-	-	-	23.8
9:133061554:T:G	141	0	1	58	0	0	1135	2.61945	0.000514317	5667	0	0	4709	3	0	missense_variant	HMCN2	335	S/R	rs782211503	deleterious(0.05)	benign(0.005)	-	18.8
20:43058309:G:A	142	0	0	58	0	1	-	0	1	5717	1	0	4742	2	0	3_prime_UTR_variant	HNF4A	-	-	rs193922468	-	-	uncertain_significance	21.8
7:27204773:C:G	122	1	1	55	0	0	1042	2.58222	0.000563884	5131	51	0	4217	30	0	missense_variant	HOXA9	102	A/P	rs200450890	tolerated(0.32)	benign(0.021)	-	17.73
2:177054181:G:C	142	0	0	58	0	1	-	0	1	5673	36	0	4702	36	0	missense_variant,splice_region_variant	HOXD1	218	G/R	rs150112597	tolerated(0.09)	benign(0.123)	-	23.5
21:15748096:T:C	142	0	0	58	0	1	-	0	1	5723	0	0	4745	1	0	missense_variant	HSPA13	209	M/V	rs371802964	deleterious(0.02)	possibly_damaging(0.825)	-	22.1
8:38839282:GAA:G	141	0	1	59	0	0	1146	2.62378	0.000508848	5703	20	0	4730	16	0	frameshift_variant,splice_region_variant	HTRA4	371	K/X	rs773629759	-	-	-	31
21:34632925:G:C	141	0	1	59	0	0	1146	2.62378	0.000508848	5708	14	0	4739	4	0	missense_variant	IFNAR2	245	G/R	rs138402252	deleterious(0.01)	probably_damaging(0.957)	-	21.2
15:99456467:G:A	141	0	1	59	0	0	1146	2.62378	0.000508848	5711	11	0	4727	14	0	missense_variant	IGF1R	595	R/H	rs56248469,CM110089	tolerated(0.57)	benign(0)	uncertain_significance	22.3
6:160484494:C:G	142	0	0	58	0	1	-	0	1	5719	4	0	4736	10	0	missense_variant	IGF2R	1240	L/V	rs146994109	deleterious(0)	probably_damaging(0.998)	-	29.9
14:106067815:G:A	140	1	1	58	1	0	99	1.56311	0.0072969	5703	14	0	4733	10	0	missense_variant	IGHE	84	T/I	rs144154566	deleterious(0)	possibly_damaging(0.842)	-	23.5
22:23135211:C:G	141	1	0	58	0	1	-	0	1	5709	12	0	4735	11	0	missense_variant	IGLV2-11	25	Q/E	rs371483135	deleterious_low_confidence(0)	possibly_damaging(0.529)	-	22.5
1:206647800:G:A	141	0	1	59	0	0	1146	2.62378	0.000508848	5712	1	0	4728	3	0	missense_variant	IKBKE	72	A/T	rs201577746	tolerated(0.07)	possibly_damaging(0.581)	-	24.1
6:52054023:G:A	141	0	1	59	0	0	1146	2.62378	0.000508848	5711	10	0	4731	11	0	missense_variant	IL17A	134	R/Q	rs147810050	tolerated(0.16)	benign(0.082)	-	22
4:143045772:G:A	141	0	1	58	1	0	99	1.56311	0.0072969	5714	9	0	4729	15	0	missense_variant	INPP4B	621	T/M	rs145209328	deleterious(0.04)	probably_damaging(0.92)	-	32
9:103002466:A:G	138	3	1	58	1	0	99	1.56311	0.0072969	5647	75	0	4692	54	0	missense_variant	INVS	247	N/S	rs41312220	tolerated(0.11)	benign(0.268)	-	19.45
13:98622078:C:T	141	0	1	59	0	0	1146	2.62378	0.000508848	5722	1	0	4746	0	0	missense_variant	IPO5	15	T/I	rs768262598	tolerated_low_confidence(0.21)	benign(0.093)	-	16.83
7:2645619:G:A	140	1	1	59	0	0	1146	2.62378	0.000508848	5709	8	0	4723	8	0	missense_variant	IQCE	618	R/Q	rs188642162	tolerated(0.08)	benign(0.141)	-	19.05
16:85942708:C:T	140	1	1	59	0	0	1146	2.62378	0.000508848	5714	9	0	4738	8	0	missense_variant	IRF8	96	T/M	rs145048966,COSM1581063	deleterious(0.01)	possibly_damaging(0.608)	-	33
2:211018643:C:T	139	1	1	59	0	0	1143	2.62253	0.000510422	5690	29	0	4716	18	0	missense_variant	KANSL1L	222	A/T	rs144940906	tolerated(0.18)	probably_damaging(0.995)	-	19.19
3:20141369:A:G	141	0	1	59	0	0	1146	2.62378	0.000508848	5721	2	0	4745	1	0	missense_variant	KAT2B	198	I/V	rs182486173	tolerated(0.09)	benign(0.181)	-	24.4
17:61623234:C:T	137	0	1	54	0	0	1076	2.59647	0.00054437	5598	0	0	4585	0	0	missense_variant	KCNH6	986	P/S	rs763774067,COSM6081789	deleterious_low_confidence(0)	probably_damaging(0.997)	-	28.4
1:44121415:C:T	141	0	1	57	1	0	95	1.54841	0.0075775	5704	13	0	4733	7	0	missense_variant	KDM4A	98	R/C	rs138326186	deleterious(0)	possibly_damaging(0.538)	-	27
17:7751531:C:T	140	2	0	58	0	1	-	0	1	5690	26	0	4704	34	0	missense_variant	KDM6B	642	P/L	rs201403136	deleterious_low_confidence(0)	benign(0.006)	-	23.1
17:26961735:G:A	140	1	1	59	0	0	1146	2.62378	0.000508848	5717	5	0	4742	3	0	missense_variant	KIAA0100	957	T/I	rs118181996	deleterious(0.01)	probably_damaging(0.996)	-	20.1
6:24569041:C:T	140	0	1	59	0	0	1143	2.62253	0.000510422	5705	12	0	4729	10	0	missense_variant	KIAA0319	703	S/N	rs138160539	tolerated(0.06)	benign(0.066)	-	24.5
4:154477046:C:T	141	0	1	59	0	0	1146	2.62378	0.000508848	5698	25	0	4723	23	0	missense_variant	KIAA0922	139	P/L	rs139597924	deleterious(0)	possibly_damaging(0.845)	-	26.2
15:79755583:C:T	139	2	1	59	0	0	1146	2.62378	0.000508848	5681	42	0	4718	28	0	missense_variant	KIAA1024	825	R/W	rs61746211	deleterious(0)	probably_damaging(1)	-	27.8
10:24810806:A:G	138	0	1	56	0	0	1102	2.60678	0.000530675	5510	0	0	4501	0	0	missense_variant	KIAA1217	802	S/G	rs147915268	tolerated(0.17)	benign(0.069)	-	23.4
10:24762833:G:A	141	1	0	58	0	1	-	0	1	5661	62	0	4692	54	0	missense_variant	KIAA1217	508	R/H	rs41279868	deleterious(0)	probably_damaging(0.998)	-	32
1:109656884:C:G	142	0	0	58	0	1	-	0	1	5722	1	0	4746	0	0	missense_variant	KIAA1324	27	R/G	rs757088404	tolerated(0.33)	benign(0.038)	-	19.93
6:17800277:T:G	141	0	1	59	0	0	1146	2.62378	0.000508848	5717	0	0	4741	0	0	missense_variant	KIF13A	841	D/A	-	tolerated(0.11)	benign(0.023)	-	26
17:4927406:G:A	137	0	1	59	0	0	1133	2.61878	0.000515173	5562	0	0	4648	0	0	missense_variant	KIF1C	1091	R/H	rs201800868	tolerated_low_confidence(0.16)	benign(0.211)	-	28.6
17:4908266:C:G	142	0	0	58	0	1	-	0	1	5715	8	0	4735	7	0	missense_variant	KIF1C	379	A/G	rs79290524	tolerated(0.07)	benign(0.097)	-	21.9
2:149847683:C:G	142	0	0	58	0	1	-	0	1	5722	0	0	4745	1	0	missense_variant	KIF5C	626	L/V	rs376768573	deleterious(0.02)	probably_damaging(0.987)	-	28.6
19:55285051:G:C	135	0	1	57	0	0	1104	2.60734	0.000529947	5434	0	0	4495	0	0	missense_variant	KIR2DL1	113	A/P	rs200458736	deleterious(0.01)	possibly_damaging(0.667)	-	20
2:239049663:T:G	141	0	1	59	0	0	1146	2.62378	0.000508848	5722	0	0	4739	0	0	missense_variant	KLHL30	90	F/V	rs757227469	deleterious(0)	probably_damaging(0.999)	-	27.5
21:45978483:G:A	138	2	0	57	1	1	-	0	1	5624	47	0	4636	51	0	missense_variant	KRTAP10-3	39	P/L	rs182061406	deleterious(0.04)	benign(0.164)	-	22.2
20:60892813:G:A	141	0	1	59	0	0	1146	2.62378	0.000508848	5677	4	0	4710	8	0	missense_variant	LAMA5	2421	R/W	rs140777270	deleterious(0.01)	possibly_damaging(0.465)	-	28.4
15:66840941:G:C	137	1	0	54	0	1	-	0	1	5554	19	0	4633	20	0	missense_variant,splice_region_variant	LCTL	531	P/A	rs143150424	deleterious(0.04)	benign(0.011)	-	23.3
18:47109955:A:G	133	8	1	59	0	0	1146	2.62378	0.000508848	5579	128	0	4585	141	0	missense_variant	LIPG	396	N/S	rs77960347,CM092651	tolerated(0.29)	probably_damaging(0.999)	https://www.nature.com/articles/mp2016101	23.8
2:97367736:G:T	141	0	1	59	0	0	1146	2.62378	0.000508848	5723	0	0	4746	0	0	downstream_gene_variant	LMAN2L	-	-	-	-	-	-	16.14
13:76427253:T:G	135	2	0	51	2	1	-	0	1	5394	69	0	4505	68	0	missense_variant	LMO7	1231	S/A	rs73229904	deleterious(0)	benign(0.349)	-	26.6
1:201915330:C:A	140	2	0	56	2	1	-	0	1	5682	30	0	4712	32	0	missense_variant	LMOD1	47	V/L	rs200871425	tolerated(0.21)	benign(0.006)	-	23.6
10:100011451:G:A	141	0	1	59	0	0	1146	2.62378	0.000508848	5716	0	0	4738	1	0	missense_variant	LOXL4	654	R/W	rs141952804,COSM2057019	deleterious(0)	probably_damaging(0.955)	-	34
1:82456107:G:C	139	1	1	58	1	0	99	1.56616	0.00724009	5632	46	0	4668	43	0	missense_variant	LPHN2	1164	A/P	rs72719419	tolerated(0.22)	possibly_damaging(0.786)	-	23.8
8:86057648:C:T	141	0	1	59	0	0	1146	2.62378	0.000508848	5722	1	0	4745	0	0	missense_variant	LRRCC1	1001	R/C	rs769047718,COSM1102079	deleterious(0)	probably_damaging(0.999)	-	34
15:101565029:G:A	141	0	1	59	0	0	1146	2.62378	0.000508848	5672	50	0	4685	54	0	missense_variant	LRRK1	697	V/I	rs141102052	deleterious(0.02)	possibly_damaging(0.58)	-	26.9
7:102110277:G:A	136	0	0	54	0	1	-	0	1	5376	0	0	4393	0	0	missense_variant	LRWD1	464	E/K	rs1332961523	deleterious(0)	probably_damaging(0.994)	-	32
7:102108740:C:G	141	1	0	58	0	1	-	0	1	5686	34	0	4705	40	0	missense_variant	LRWD1	279	L/V	rs148425285	deleterious(0)	probably_damaging(0.991)	-	25.9
1:39847660:G:C	140	0	1	59	0	0	1143	2.62253	0.000510422	5655	0	0	4637	1	0	missense_variant	MACF1	2500	A/P	rs766364371	deleterious(0.01)	possibly_damaging(0.69)	-	23.7
12:27919598:C:T	141	0	1	59	0	0	1146	2.62378	0.000508848	5717	4	0	4736	6	0	missense_variant,splice_region_variant	MANSC4	122	G/S	rs376168584	deleterious(0)	probably_damaging(1)	-	34
19:17844229:G:C	133	0	1	56	0	0	1086	2.60019	0.000539385	5164	45	0	4333	37	0	missense_variant	MAP1S	1006	D/H	rs114901293	deleterious(0)	possibly_damaging(0.823)	-	24.5
3:185146499:G:A	140	2	0	58	0	1	-	0	1	5663	60	0	4702	43	0	missense_variant	MAP3K13	44	E/K	rs35266179	tolerated_low_confidence(0.12)	benign(0)	-	20.5
1:46497939:G:C	141	0	0	57	0	1	-	0	1	5697	0	0	4735	0	0	missense_variant	MAST2	1093	D/H	rs751984188	deleterious_low_confidence(0.01)	benign(0.102)	-	23.8
3:127327336:A:G	141	0	1	59	0	0	1146	2.62378	0.000508848	5723	0	0	4745	0	0	missense_variant	MCM2	405	S/G	rs772049358	tolerated(0.18)	benign(0.044)	-	16.54
18:48452240:C:T	142	0	0	58	0	1	-	0	1	5716	7	0	4731	14	0	missense_variant	ME2	429	T/M	rs140281750	deleterious(0)	probably_damaging(0.999)	-	34
19:47920155:C:T	139	2	1	59	0	0	1146	2.62378	0.000508848	5699	16	0	4728	8	0	missense_variant	MEIS3	84	R/H	rs150969429	deleterious(0)	benign(0.007)	-	26.8
4:99978930:T:A	141	1	0	58	0	1	-	0	1	5704	15	0	4725	17	0	missense_variant	METAP1	320	S/T	rs199849816	deleterious(0.03)	benign(0)	-	23.7
1:40434386:C:T	140	0	1	59	0	0	1143	2.62253	0.000510422	5713	1	0	4738	1	0	missense_variant	MFSD2A	513	R/W	rs149050977	deleterious(0)	possibly_damaging(0.849)	-	34
6:31473524:GC:G	141	0	1	59	0	0	1146	2.62378	0.000508848	5711	11	0	4742	4	0	frameshift_variant	MICB	68	P/X	rs537365832	-	-	-	21.3
3:37092019:G:A	142	0	0	58	0	1	-	0	1	5706	16	0	4731	13	0	missense_variant	MLH1	716	V/M	rs35831931,CM981295	tolerated(0.06)	possibly_damaging(0.787)	uncertain_significance,benign,likely_benign	24.6
20:33839812:A:G	141	0	1	59	0	0	1146	2.62378	0.000508848	5719	3	0	4742	2	0	missense_variant	MMP24	167	H/R	rs777388822	tolerated(0.09)	benign(0.013)	-	16.16
10:99218456:C:T	138	4	0	58	0	1	-	0	1	5603	103	0	4665	72	0	missense_variant	MMS19	1029	G/D	rs36023427	deleterious(0)	probably_damaging(0.986)	-	32
15:56721334:A:G	140	1	1	59	0	0	1146	2.62378	0.000508848	5684	2	0	4718	1	0	missense_variant	MNS1	485	Y/H	rs147202882	deleterious(0)	probably_damaging(0.95)	-	25.2
14:93649793:C:G	141	0	1	59	0	0	1146	2.62378	0.000508848	5699	23	0	4729	17	0	missense_variant	MOAP1	265	L/F	rs61991719	deleterious(0.01)	probably_damaging(0.998)	-	16.53
9:13147602:C:T	141	0	1	59	0	0	1146	2.62378	0.000508848	5708	8	0	4720	4	0	missense_variant	MPDZ	1229	R/Q	rs61753783	deleterious(0)	probably_damaging(0.999)	-	35
11:58979668:G:A	139	0	1	58	0	0	1128	2.61691	0.000517561	5671	4	0	4670	3	0	missense_variant	MPEG1	224	S/F	rs199564440	deleterious(0)	probably_damaging(0.924)	-	23.4
4:6642843:C:T	142	0	0	58	0	1	-	0	1	5712	11	0	4733	11	0	missense_variant	MRFAP1	85	P/L	rs146471805	deleterious(0.01)	benign(0.003)	-	21.2
8:144651952:A:G	141	1	0	58	0	1	-	0	1	5690	31	0	4716	28	0	missense_variant	MROH6	406	L/P	rs150160012	deleterious(0)	probably_damaging(0.999)	-	28.5
6:31727989:A:G	120	2	0	51	0	1	-	0	1	4880	91	0	4091	58	0	missense_variant	MSH5	603	K/R	rs61748589	deleterious(0.01)	possibly_damaging(0.54)	-	28.2
3:49928939:C:G	141	0	1	59	0	0	1146	2.62378	0.000508848	5723	0	0	4746	0	0	missense_variant	MST1R	1143	V/L	rs768833729	deleterious(0.01)	benign(0.101)	-	23.1
9:21854706:G:A	140	1	1	59	0	0	1146	2.62378	0.000508848	5723	0	0	4746	0	0	missense_variant	MTAP	176	R/H	rs940267663,COSM1107889	deleterious(0)	probably_damaging(0.995)	-	34
1:38289400:C:T	139	1	1	59	0	0	1143	2.62253	0.000510422	5706	15	0	4734	11	0	missense_variant	MTF1	385	E/K	rs185711329	tolerated(0.08)	benign(0.091)	-	26
11:95595495:C:T	141	0	1	59	0	0	1146	2.62378	0.000508848	5720	1	0	4744	0	0	missense_variant	MTMR2	100	A/T	rs370701984	tolerated(0.19)	benign(0.179)	-	23.8
7:100683864:C:T	140	0	1	59	0	0	1143	2.62253	0.000510422	5699	11	0	4726	12	0	missense_variant	MUC17	3056	T/M	rs77120544,COSM4004216	tolerated(0.08)	probably_damaging(0.93)	-	19.92
11:1278904:C:T	121	0	1	56	1	0	107	1.59898	0.00665581	5303	1	0	4413	0	0	missense_variant	MUC5B	5472	R/W	rs769415078	deleterious(0.02)	possibly_damaging(0.852)	-	17.69
16:88721618:C:T	125	0	1	38	0	0	861	2.49932	0.000692313	5048	2	0	3820	3	0	missense_variant	MVD	296	G/R	rs150857520	deleterious(0.02)	benign(0.049)	-	24.1
11:47360182:G:A	141	0	1	59	0	0	1146	2.62378	0.000508848	5721	0	0	4746	0	0	missense_variant	MYBPC3	733	R/C	rs397515956,CM043541	tolerated(0.25)	benign(0.02)	uncertain_significance	30
17:10354727:T:G	139	2	1	59	0	0	1146	2.62378	0.000508848	5681	41	0	4700	46	0	missense_variant	MYH4	1261	S/R	rs34610503	tolerated(0.07)	possibly_damaging(0.649)	-	23.9
2:128389922:G:A	129	0	1	57	0	0	1084	2.59958	0.000540201	5408	0	0	4530	0	0	missense_variant	MYO7B	1758	R/Q	rs532416210,COSM4084712	deleterious(0.01)	probably_damaging(1)	-	33
10:95139736:A:T	140	0	1	59	0	0	1143	2.62253	0.000510422	5722	1	0	4741	2	0	missense_variant	MYOF	629	Y/N	rs775276108	deleterious(0.01)	probably_damaging(0.999)	-	26.5
9:130829254:C:T	127	2	1	53	0	0	1038	2.58082	0.000565847	5313	49	0	4476	43	0	missense_variant	NAIF1	43	A/T	rs143478210	tolerated(0.22)	benign(0.013)	-	22.3
16:781631:ACG:A	141	0	1	59	0	0	1146	2.62378	0.000508848	5722	0	0	4742	0	0	frameshift_variant	NARFL	322-323	HV/HX	-	-	-	-	-
2:204000845:C:T	142	0	0	58	0	1	-	0	1	5700	20	0	4720	22	0	missense_variant	NBEAL1	1391	P/L	rs190524141	deleterious(0.02)	benign(0.162)	-	23.6
8:90960068:G:A	142	0	0	58	0	1	-	0	1	5723	0	0	4746	0	0	missense_variant	NBN	633	S/L	-	tolerated(0.21)	benign(0.052)	-	22
8:90983460:G:A	140	1	1	59	0	0	1146	2.62378	0.000508848	5674	47	0	4715	25	0	missense_variant	NBN	215	R/W	rs34767364,CM044022	deleterious(0)	probably_damaging(0.977)	uncertain_significance,likely_benign	26.6
2:106509501:G:A	142	0	0	58	0	1	-	0	1	5690	4	0	4716	11	0	missense_variant	NCK2	338	V/M	rs147922486	tolerated(0.08)	benign(0.276)	-	22.6
2:133539953:C:T	141	0	1	59	0	0	1146	2.62378	0.000508848	5719	4	0	4737	9	0	missense_variant	NCKAP5	1477	M/I	rs182514291	deleterious(0)	probably_damaging(0.994)	-	27.8
20:46262882:T:G	141	0	1	59	0	0	1146	2.62378	0.000508848	5721	1	0	4742	2	0	missense_variant	NCOA3	352	F/C	rs763730482	tolerated(0.27)	benign(0.015)	-	21.1
12:124858974:C:G	141	0	1	59	0	0	1146	2.62378	0.000508848	5721	2	0	4746	0	0	missense_variant	NCOR2	735	E/Q	rs371284044	tolerated(0.12)	benign(0.158)	-	20.8
6:44233403:G:A	138	2	1	59	0	0	1143	2.62253	0.000510422	5591	110	0	4626	96	0	missense_variant	NFKBIE	33	S/F	rs2233430	deleterious_low_confidence(0)	benign(0.276)	-	23.1
2:233756073:C:T	141	0	1	59	0	0	1146	2.62378	0.000508848	5674	46	0	4701	40	0	missense_variant	NGEF	423	V/I	rs141137644	tolerated(0.2)	benign(0.061)	-	22.8
7:156755781:G:A	138	3	0	58	0	1	-	0	1	5613	97	0	4648	75	0	missense_variant	NOM1	608	R/H	rs61740219	deleterious(0)	probably_damaging(0.962)	-	34
12:117657993:C:T	139	0	1	52	0	0	1061	2.5902	0.000552867	5539	15	0	4552	8	0	missense_variant	NOS1	1387	V/I	rs74427117	tolerated(0.07)	benign(0.251)	-	23.4
20:62737214:C:T	140	0	1	59	0	0	1143	2.62253	0.000510422	5659	3	0	4694	4	0	missense_variant	NPBWR2	324	R/Q	rs200098936	tolerated(0.26)	benign(0.03)	-	17.19
4:73012745:C:T	142	0	0	58	0	1	-	0	1	5716	5	0	4734	5	0	missense_variant	NPFFR2	262	A/V	rs201155248,COSM3736356	deleterious(0.02)	possibly_damaging(0.718)	-	26.4
2:110901179:C:T	141	0	0	58	0	1	-	0	1	5715	4	0	4737	2	0	missense_variant	NPHP1	546	R/K	rs149887461	tolerated(0.95)	benign(0.037)	uncertain_significance	16.35
9:35805884:T:A	141	0	0	58	0	1	-	0	1	5661	3	0	4726	2	0	missense_variant	NPR2	702	M/K	rs200129431	deleterious(0)	benign(0.006)	-	23.2
8:144921077:GAGA:G	142	0	0	58	0	1	-	0	1	5718	0	0	4740	0	0	inframe_deletion	NRBP2	240-241	FS/S	-	-	-	-	15.2
2:206590654:C:T	140	1	1	59	0	0	1146	2.62378	0.000508848	5691	31	0	4719	27	0	missense_variant	NRP2	280	P/S	rs79750907	deleterious(0.04)	probably_damaging(0.991)	-	28.2
5:6600043:C:T	138	1	1	58	1	0	100	1.56923	0.0071832	5656	31	0	4679	32	0	missense_variant	NSUN2	767	R/Q	rs140673211	deleterious_low_confidence(0)	benign(0.001)	uncertain_significance,likely_benign	25.1
20:61389669:G:A	135	0	1	54	0	0	1070	2.59374	0.000548055	5579	33	0	4587	17	0	missense_variant	NTSR1	323	R/H	rs150384345	deleterious(0)	probably_damaging(1)	-	34
14:73749201:T:A	137	0	1	59	0	0	1133	2.61878	0.000515173	5656	2	0	4629	1	0	missense_variant	NUMB	321	E/V	rs374074075	deleterious(0.01)	possibly_damaging(0.748)	-	32
6:17649494:G:A	139	2	1	59	0	0	1146	2.62378	0.000508848	5627	94	0	4654	88	0	missense_variant	NUP153	478	P/L	rs61756067	deleterious(0)	probably_damaging(0.999)	-	31
9:131760464:G:A	141	0	1	59	0	0	1146	2.62378	0.000508848	5720	3	0	4740	6	0	missense_variant	NUP188	1129	R/H	rs186381323	tolerated(0.1)	benign(0.003)	-	22.7
1:228404377:G:A	138	0	1	59	0	0	1136	2.62003	0.000513585	5647	0	0	4675	1	0	missense_variant	OBSCN	784	R/H	rs201053792	tolerated(0.07)	benign(0.253)	-	17.05
1:228464255:T:C	141	1	0	55	3	1	-	0	1	5591	113	0	4624	102	0	missense_variant	OBSCN	2484	W/R	rs62621832	deleterious(0)	probably_damaging(0.999)	-	24.7
9:127572085:A:G	116	0	1	51	0	0	973	2.55251	0.00060689	4755	0	0	4100	0	0	splice_acceptor_variant	OLFML2A	-	-	-	-	-	-	25.2
8:145113497:C:T	129	0	1	58	0	0	1096	2.60421	0.000534058	5401	0	0	4451	0	0	missense_variant	OPLAH	229	V/I	rs141290203	tolerated(0.07)	probably_damaging(0.996)	-	25.4
8:145108191:T:C	142	0	0	58	0	1	-	0	1	5669	52	0	4705	40	0	missense_variant	OPLAH	931	Q/R	rs200702041	tolerated(0.09)	benign(0.062)	-	17.74
8:145112598:G:A	140	0	1	59	0	0	1143	2.62253	0.000510422	5693	2	0	4718	2	0	missense_variant	OPLAH	392	T/M	rs201444271	deleterious(0)	probably_damaging(1)	-	28.6
6:29407961:C:T	141	0	1	58	1	0	99	1.56311	0.0072969	5686	30	0	4723	19	0	missense_variant	OR10C1	57	P/S	rs17184016	deleterious(0.01)	probably_damaging(0.999)	-	25.4
6:29407893:A:G	140	1	1	59	0	0	1146	2.62378	0.000508848	5616	89	0	4658	84	0	missense_variant	OR10C1	34	Y/C	rs41271549	deleterious(0)	probably_damaging(0.971)	-	25.7
9:125239501:G:T	137	4	1	57	2	0	24.7	0.974248	0.034162	5534	189	0	4583	163	0	stop_gained	OR1J1	235	C/*	rs45579335,CM134373	-	-	-	36
11:48286233:C:T	140	0	1	59	0	0	1143	2.62253	0.000510422	5721	0	0	4742	0	0	missense_variant	OR4X1	274	T/I	rs1216720564	deleterious(0.02)	probably_damaging(1)	-	22.8
11:5799401:A:G	126	0	0	54	0	1	-	0	1	5342	0	0	4394	0	0	missense_variant	OR52N5	155	L/P	rs890848910	deleterious(0)	probably_damaging(0.987)	-	23.2
7:143701484:A:G	142	0	0	58	0	1	-	0	1	5719	1	0	4743	1	0	missense_variant	OR6B1	132	Y/C	rs377199296	deleterious(0.02)	probably_damaging(0.951)	-	22.7
2:240984766:C:T	140	1	1	58	1	0	99	1.56311	0.0072969	5712	11	0	4737	9	0	missense_variant	OR6B3	242	A/T	rs199798079	tolerated(0.09)	benign(0.379)	-	18.19
11:124189476:A:T	140	0	0	57	0	1	-	0	1	5709	1	0	4714	0	0	missense_variant	OR8D2	206	N/K	rs769851134	deleterious(0)	benign(0.11)	-	25
2:190640441:C:A	140	0	1	59	0	0	1143	2.62253	0.000510422	5708	0	0	4739	0	0	missense_variant,splice_region_variant	ORMDL1	59	G/V	rs763903113	tolerated(0.76)	possibly_damaging(0.599)	-	23.4
11:17667125:C:T	140	1	1	59	0	0	1146	2.62378	0.000508848	5687	35	0	4725	19	0	missense_variant	OTOG	2838	R/C	rs191662816	deleterious(0)	probably_damaging(0.972)	-	35
12:80749632:G:A	140	1	1	59	0	0	1146	2.62378	0.000508848	5694	29	0	4722	24	0	missense_variant	OTOGL	1895	D/N	rs145653077	tolerated(0.63)	benign(0.132)	benign	16.48
2:241078763:C:T	142	0	0	58	0	1	-	0	1	5689	3	0	4728	1	0	missense_variant	OTOS	32	A/T	rs140804591,COSM1018697	tolerated(0.54)	benign(0.003)	-	16.1
1:40236166:GA:G	141	0	1	58	0	0	1135	2.61945	0.000514317	5716	2	0	4739	0	0	frameshift_variant	OXCT2	254	F/X	rs778656795	-	-	-	23.6
4:169632959:C:T	141	1	0	58	0	1	-	0	1	5692	31	0	4718	28	0	missense_variant	PALLD	617	R/C	rs138283237	deleterious(0.04)	benign(0.118)	likely_benign	23
10:89503199:G:A	141	0	1	59	0	0	1146	2.62378	0.000508848	5723	0	0	4746	0	0	missense_variant	PAPSS2	431	R/H	rs755679218	tolerated(0.13)	benign(0.047)	-	19.97
2:242063458:C:T	137	1	1	54	2	0	22.7	0.939747	0.037497	5516	97	0	4549	66	0	missense_variant	PASK	937	R/H	rs56139954	deleterious(0.03)	benign(0.019)	-	24.4
4:138451397:G:A	141	0	1	57	1	0	95	1.54841	0.0075775	5667	53	0	4711	26	0	missense_variant	PCDH18	616	L/F	rs74512322	deleterious(0.02)	benign(0.019)	-	22.3
2:74732492:T:G	141	0	1	59	0	0	1146	2.62378	0.000508848	5651	72	0	4707	39	0	missense_variant	PCGF1	236	I/L	rs72818086,COSM3933686	tolerated(0.37)	benign(0.009)	-	15.59
7:82579183:T:C	141	0	1	59	0	0	1146	2.62378	0.000508848	5719	1	0	4740	2	0	missense_variant	PCLO	3574	D/G	rs201013392	deleterious(0.01)	probably_damaging(0.933)	-	16.13
9:78973494:A:T	141	0	1	59	0	0	1146	2.62378	0.000508848	5712	11	0	4736	9	0	missense_variant	PCSK5	1747	I/F	rs146929307	deleterious(0)	benign(0.092)	-	17.56
1:55505647:G:T	138	4	0	54	4	1	-	0	1	5521	202	0	4596	149	0	missense_variant	PCSK9	46	R/L	rs11591147,CM061163	tolerated(0.33)	benign(0.001)	benign,association	17.1
19:34895647:G:A	142	0	0	58	0	1	-	0	1	5691	26	0	4719	17	0	missense_variant	PDCD2L	68	G/S	rs141960904	deleterious(0.01)	possibly_damaging(0.468)	-	26.1
3:33907949:C:A	141	0	1	59	0	0	1146	2.62378	0.000508848	5723	0	0	4746	0	0	missense_variant	PDCD6IP	852	P/T	rs748942173	deleterious(0.02)	probably_damaging(0.994)	-	22.6
7:148701229:C:T	140	1	1	59	0	0	1146	2.62378	0.000508848	5718	3	0	4739	7	0	missense_variant	PDIA4	532	G/E	rs146954970	deleterious(0)	probably_damaging(0.998)	-	26.3
1:13910497:G:GC	141	0	1	59	0	0	1146	2.62378	0.000508848	5721	0	0	4746	0	0	frameshift_variant	PDPN	66	G/GX	-	-	-	-	-
19:7543224:C:T	142	0	0	58	0	1	-	0	1	5717	4	0	4740	4	0	missense_variant	PEX11G	156	R/Q	rs201661104	tolerated(0.14)	benign(0.013)	-	20.5
12:76424364:CGAGTGCGGCTGT:C	141	0	1	59	0	0	1146	2.62378	0.000508848	5721	2	0	4745	0	0	inframe_deletion	PHLDA1	382-386	PQPHS/P	rs763258858	-	-	-	24
22:21119148:T:C	140	0	1	59	0	0	1143	2.62253	0.000510422	5688	26	0	4723	14	0	missense_variant	PI4KA	889	M/V	rs61752244	tolerated(0.09)	benign(0.117)	-	15.35
2:229890685:C:T	141	0	1	59	0	0	1146	2.62378	0.000508848	5712	1	0	4729	0	0	missense_variant	PID1	137	R/Q	rs769912855	tolerated(0.13)	probably_damaging(0.996)	-	27.2
18:10677856:C:T	142	0	0	58	0	1	-	0	1	5690	15	0	4716	10	0	missense_variant	PIEZO2	2544	A/T	rs147666072	tolerated(0.09)	probably_damaging(0.996)	-	29.7
15:65108865:G:A	142	0	0	58	0	1	-	0	1	5716	7	0	4745	1	0	missense_variant	PIF1	592	R/C	rs150356082	deleterious(0.01)	probably_damaging(1)	-	27.3
11:17191207:T:C	140	1	0	55	2	1	-	0	1	5649	21	0	4691	16	0	missense_variant	PIK3C2A	28	K/E	rs142132566	deleterious_low_confidence(0)	benign(0.283)	-	24.9
1:9714365:G:A	141	0	1	57	2	0	24.7	0.974248	0.034162	5693	30	0	4708	38	0	intron_variant	PIK3CD	-	-	rs111697224	-	-	-	22.6
7:47927663:A:G	141	0	1	59	0	0	1146	2.62378	0.000508848	5720	3	0	4743	3	0	missense_variant	PKD1L1	921	C/R	rs186526114	deleterious(0)	probably_damaging(1)	-	23.8
16:81194328:GCTGCT:G	141	0	1	57	2	0	24.7	0.974248	0.034162	5712	11	0	4732	13	0	frameshift_variant	PKD1L2	534-535	SS/X	rs145540188	-	-	-	34
11:64034660:G:C	141	0	1	59	0	0	1146	2.62378	0.000508848	5721	2	0	4745	1	0	missense_variant	PLCB3	1140	E/Q	rs775703680	tolerated(0.07)	probably_damaging(0.992)	-	23.9
8:144995683:G:A	142	0	0	58	0	1	-	0	1	5703	2	0	4720	0	0	missense_variant	PLEC	2906	S/L	rs368412208	tolerated(0.09)	benign(0.041)	-	26
16:67322391:G:C	139	0	1	58	0	0	1128	2.61691	0.000517561	5695	10	0	4704	2	0	splice_acceptor_variant	PLEKHG4	-	-	rs200888271	-	-	-	24.3
12:6436574:C:T	140	1	1	59	0	0	1146	2.62378	0.000508848	5687	35	0	4726	19	0	missense_variant	PLEKHG6	609	R/C	rs71584817	deleterious_low_confidence(0)	possibly_damaging(0.828)	-	29.2
19:4859631:G:T	137	4	1	59	0	0	1146	2.62378	0.000508848	5643	74	0	4690	47	0	missense_variant	PLIN3	107	L/I	rs11552104	deleterious(0.01)	probably_damaging(0.999)	-	25.2
4:155461175:G:A	141	1	0	58	0	1	-	0	1	5709	2	0	4720	4	0	missense_variant	PLRG1	324	H/Y	rs145418199,COSM1052385	deleterious(0.02)	possibly_damaging(0.596)	-	26.4
7:131870089:C:T	142	0	0	57	1	1	-	0	1	5623	82	0	4670	57	0	missense_variant	PLXNA4	1043	V/M	rs117458710	tolerated(0.1)	benign(0.133)	-	23.1
1:203014649:G:T	141	0	1	59	0	0	1146	2.62378	0.000508848	5707	0	0	4732	0	0	stop_gained	PPFIA4	274	E/*	rs1193825401	-	-	-	38
19:38746787:G:A	131	0	0	58	0	1	-	0	1	5400	4	0	4498	6	0	missense_variant	PPP1R14A	65	R/C	rs199500628	tolerated(0.06)	probably_damaging(0.939)	-	22.7
14:65041217:T:C	141	0	1	59	0	0	1146	2.62378	0.000508848	5723	0	0	4744	1	0	missense_variant	PPP1R36	193	L/S	rs150362128	deleterious(0)	probably_damaging(0.961)	-	26.7
1:14107195:G:T	129	1	0	55	1	1	-	0	1	5288	14	0	4478	14	0	missense_variant	PRDM2	969	D/Y	rs145714426	deleterious(0.02)	benign(0.054)	-	23
12:108127985:TTTTA:T	142	0	0	58	0	1	-	0	1	5718	0	0	4741	2	0	stop_lost,3_prime_UTR_variant	PRDM4	802-?	-	rs560662752	-	-	-	18.96
2:219692597:T:C	140	1	1	59	0	0	1146	2.62378	0.000508848	5696	27	0	4722	24	0	missense_variant	PRKAG3	260	Q/R	rs41272689	tolerated(0.05)	possibly_damaging(0.907)	-	24.3
14:23398477:C:A	141	0	1	59	0	0	1146	2.62378	0.000508848	5712	0	0	4740	0	0	missense_variant	PRMT5	32	A/S	rs1345690985	tolerated(1)	benign(0)	-	21.9
7:141537029:C:CCGCAAGT	141	0	1	58	1	0	99	1.56311	0.0072969	5722	1	0	4740	6	0	frameshift_variant	PRSS37	150	R/RLAX	rs759641832	-	-	-	36
19:43772049:G:C	140	1	1	59	0	0	1146	2.62378	0.000508848	5711	12	0	4735	11	0	missense_variant	PSG9	106	S/C	rs148106200	deleterious(0)	probably_damaging(1)	-	22.6
14:23511939:C:T	135	1	0	51	0	1	-	0	1	5331	21	0	4404	14	0	missense_variant	PSMB11	169	R/C	rs200339082	tolerated(0.07)	benign(0.015)	-	17.2
19:6375505:G:A	140	1	1	59	0	0	1146	2.62378	0.000508848	5706	14	0	4735	5	0	missense_variant	PSPN	91	R/C	rs199881560,CM110495	deleterious(0)	possibly_damaging(0.765)	-	34
3:46937345:G:A	139	2	1	58	0	0	1135	2.61945	0.000514317	5688	33	0	4716	24	0	missense_variant	PTH1R	100	G/D	rs41290646	tolerated(0.16)	benign(0.006)	likely_benign	19.49
1:214557945:C:T	141	0	1	59	0	0	1146	2.62378	0.000508848	5705	18	0	4721	25	0	missense_variant	PTPN14	418	S/N	rs141247660	tolerated(0.12)	benign(0.012)	-	17.7
3:62142779:C:T	141	0	1	59	0	0	1146	2.62378	0.000508848	5722	0	0	4746	0	0	missense_variant	PTPRG	241	L/F	rs753827434	deleterious(0)	probably_damaging(0.94)	-	31
19:5286072:C:T	142	0	0	57	1	1	-	0	1	5676	31	0	4702	36	0	missense_variant	PTPRS	27	C/Y	rs61729776,COSM1582935	tolerated_low_confidence(0.11)	benign(0.272)	-	24.7
12:133281274:C:A	136	0	1	58	0	0	1118	2.61309	0.000522464	5487	0	0	4578	1	0	3_prime_UTR_variant	PXMP2	-	-	rs143659699	-	-	-	19.19
9:127982851:GC:G	140	1	1	57	1	0	95	1.54841	0.0075775	5649	70	0	4700	43	0	frameshift_variant	RABEPK	133	S/X	rs546948946	-	-	-	26.7
9:139726226:T:C	140	0	1	58	0	0	1131	2.61818	0.000515937	5704	2	0	4730	0	0	missense_variant	RABL6	171	V/A	rs371608467	deleterious(0)	probably_damaging(0.994)	-	25.9
17:56772522:G:A	141	1	0	58	0	1	-	0	1	5641	41	0	4696	25	0	missense_variant	RAD51C	126	A/T	rs61758784,CM1010201	tolerated(0.09)	benign(0.217)	benign,likely_benign	21.2
1:46726962:G:C	141	0	1	59	0	0	1146	2.62378	0.000508848	5723	0	0	4743	3	0	missense_variant	RAD54L	266	V/L	rs139487723,COSM5680341	tolerated(0.14)	benign(0.01)	-	17.05
16:320614:G:A	141	0	1	59	0	0	1146	2.62378	0.000508848	5695	27	0	4716	28	0	missense_variant	RGS11	372	R/W	rs144225083	deleterious(0.01)	probably_damaging(0.939)	-	25.3
8:22864938:G:A	141	1	0	56	1	1	-	0	1	5699	5	0	4692	11	0	missense_variant	RHOBTB2	416	V/M	rs146017675	tolerated(0.13)	possibly_damaging(0.774)	-	17.66
17:30469377:C:T	132	2	1	59	0	0	1123	2.61503	0.000519962	5425	63	0	4544	36	0	upstream_gene_variant	RHOT1	-	-	rs12946153	-	-	-	20.5
6:33179089:C:T	137	0	1	59	0	0	1133	2.61878	0.000515173	5697	0	0	4713	1	0	missense_variant	RING1	204	R/C	rs543164083	tolerated(0.06)	possibly_damaging(0.586)	-	26.5
14:21058857:A:T	140	2	0	57	0	1	-	0	1	5717	4	0	4743	1	0	stop_gained	RNASE12	9	L/*	rs142110424	-	-	-	39
4:141868823:C:T	141	0	1	59	0	0	1146	2.62378	0.000508848	5723	0	0	4746	0	0	missense_variant	RNF150	292	R/Q	COSM3125993	deleterious(0)	probably_damaging(1)	-	35
11:124740144:G:A	140	1	1	58	1	0	99	1.56311	0.0072969	5639	78	0	4679	66	0	missense_variant	ROBO3	284	D/N	rs142090631	deleterious(0)	probably_damaging(0.999)	uncertain_significance	29.1
9:94486696:A:G	140	0	1	59	0	0	1143	2.62253	0.000510422	5704	3	0	4724	1	0	missense_variant	ROR2	694	C/R	rs142386992	deleterious(0)	probably_damaging(0.998)	uncertain_significance	25.5
1:213405593:C:T	140	1	1	58	1	0	99	1.56311	0.0072969	5681	40	0	4715	29	0	missense_variant	RPS6KC1	407	A/V	rs116671995	tolerated(0.2)	benign(0.039)	-	16.58
6:7231795:C:T	142	0	0	58	0	1	-	0	1	5720	1	0	4739	0	0	missense_variant	RREB1	1155	R/W	rs781624746,COSM5713747,COSM5713748	deleterious(0)	probably_damaging(0.997)	-	34
21:45220491:C:T	142	0	0	58	0	1	-	0	1	5722	0	0	4741	1	0	missense_variant	RRP1	329	R/W	rs376330937	deleterious(0)	probably_damaging(0.913)	-	35
21:45104489:C:T	142	0	0	58	0	1	-	0	1	5721	2	0	4743	3	0	missense_variant	RRP1B	316	T/M	rs142705199	deleterious(0.02)	possibly_damaging(0.579)	-	22.2
16:11941607:T:C	138	4	0	56	2	1	-	0	1	5692	30	0	4722	23	0	missense_variant	RSL1D1	101	D/G	rs140412007,COSM1581616	deleterious(0)	probably_damaging(0.981)	-	25.4
1:155291253:C:T	134	7	1	58	1	0	99	1.56311	0.0072969	5610	112	0	4635	111	0	intron_variant	RUSC1	-	-	rs72704152	-	-	-	16.6
19:56042661:C:T	138	2	0	56	0	1	-	0	1	5656	19	0	4651	20	0	missense_variant	SBK2	102	G/D	rs56158623	tolerated(0.13)	benign(0.021)	-	19.77
15:77067392:G:A	140	0	2	59	0	0	2309	5.85232	2.08686e-07	5714	4	0	4736	4	0	missense_variant	SCAPER	280	A/V	rs200719909	tolerated(0.07)	benign(0.037)	-	15.42
3:38645378:G:T	141	0	1	59	0	0	1146	2.62378	0.000508848	5705	15	0	4729	15	0	missense_variant	SCN5A	572	A/D	rs36210423,CM034060,CM097644,CX080993	tolerated(0.26)	benign(0.003)	uncertain_significance,not_provided,benign,likely_benign	16.8
4:83801960:AGAG:A	142	0	0	58	0	1	-	0	1	5717	6	0	4743	2	0	inframe_deletion	SEC31A	64-65	SS/S	rs757470049	-	-	-	22.8
14:94849388:G:A	140	2	0	58	0	1	-	0	1	5701	20	0	4729	15	0	missense_variant	SERPINA1	63	R/C	rs28931570,CM890095,COSM959169	deleterious(0.03)	probably_damaging(0.948)	uncertain_significance,likely_pathogenic,pathogenic,other	26.5
18:61585247:C:G	138	1	1	57	1	0	97	1.55453	0.00745932	5706	3	0	4713	10	0	missense_variant	SERPINB10	95	L/V	rs145953625	deleterious(0.01)	probably_damaging(0.998)	-	23.7
1:210412843:C:T	138	3	1	58	1	0	99	1.56311	0.0072969	5633	90	0	4663	82	0	missense_variant	SERTAD4	61	H/Y	rs61740848	tolerated(0.06)	probably_damaging(0.979)	-	23.1
1:28595709:C:T	141	1	0	58	0	1	-	0	1	5623	89	0	4663	74	0	missense_variant	SESN2	36	R/W	rs146389695	deleterious_low_confidence(0.02)	benign(0)	-	23.8
9:135202325:A:C	140	1	1	59	0	0	1146	2.62378	0.000508848	5689	33	0	4718	28	0	missense_variant	SETX	1554	C/G	rs112089123,CM113193	deleterious(0.01)	probably_damaging(0.997)	likely_benign	21.6
7:122839967:G:A	140	1	1	57	1	0	95	1.54841	0.0075775	5680	34	0	4699	25	0	stop_gained	SLC13A1	12	R/*	rs28364172	-	-	-	34
2:65245765:G:A	141	0	1	59	0	0	1146	2.62378	0.000508848	5709	7	0	4738	7	0	missense_variant	SLC1A4	439	G/E	rs144796570	deleterious(0)	probably_damaging(0.995)	-	33
9:37888552:C:A	138	0	1	56	0	0	1102	2.60678	0.000530675	5500	6	0	4593	10	0	5_prime_UTR_variant	SLC25A51	-	-	rs201543549	-	-	-	15.9
4:983684:A:G	140	1	1	59	0	0	1146	2.62378	0.000508848	5679	19	0	4680	26	0	missense_variant	SLC26A1	348	L/P	rs148386572	deleterious(0)	benign(0.316)	uncertain_significance	24.4
17:78196511:C:T	139	1	1	59	0	0	1143	2.62253	0.000510422	5721	0	0	4739	0	0	missense_variant	SLC26A11	98	R/W	rs202220608	deleterious(0)	possibly_damaging(0.892)	-	34
17:7189048:G:A	139	2	1	59	0	0	1146	2.62378	0.000508848	5664	59	0	4690	56	0	missense_variant	SLC2A4	383	V/I	rs121434581,CM910354	tolerated(0.48)	benign(0.01)	uncertain_significance	15.5
20:44979160:T:C	132	1	0	53	3	1	-	0	1	5430	19	0	4539	31	0	missense_variant	SLC35C2	324	D/G	rs143795303	tolerated(0.17)	benign(0)	-	19.89
21:43985958:A:T	135	1	1	53	3	0	10.2	0.617156	0.0918236	5449	64	0	4567	63	0	missense_variant	SLC37A1	415	S/C	rs117821416	deleterious(0)	probably_damaging(0.926)	-	26.8
14:61512071:A:G	141	0	1	59	0	0	1146	2.62378	0.000508848	5707	14	0	4737	7	0	missense_variant	SLC38A6	251	Y/C	rs45523838	deleterious(0)	probably_damaging(0.995)	-	23.5
14:21467928:T:C	139	3	0	58	0	1	-	0	1	5605	105	0	4638	104	0	missense_variant	SLC39A2	48	L/P	rs2234633	deleterious(0)	probably_damaging(0.993)	-	26.5
12:56630505:C:A	137	1	0	58	0	1	-	0	1	5413	2	0	4531	5	0	missense_variant	SLC39A5	394	H/Q	rs150978302	deleterious(0.02)	probably_damaging(0.999)	-	23.4
3:170198903:C:G	140	1	1	58	0	0	1135	2.61945	0.000514317	5682	15	0	4709	9	0	missense_variant	SLC7A14	390	V/L	rs142416793	tolerated(0.23)	possibly_damaging(0.753)	-	22.7
17:33738752:A:G	141	1	0	58	0	1	-	0	1	5688	35	0	4718	28	0	missense_variant	SLFN12	448	S/P	rs12946189	tolerated(0.06)	benign(0.001)	-	22.3
13:37439889:C:T	141	0	1	58	1	0	99	1.56311	0.0072969	5695	27	0	4713	33	0	missense_variant	SMAD9	263	R/Q	rs78249575	tolerated(1)	benign(0.001)	uncertain_significance,likely_benign	16.68
9:106889571:C:T	138	2	1	59	0	0	1143	2.62253	0.000510422	5603	31	0	4650	25	0	missense_variant	SMC2	867	S/L	rs11554260	tolerated(0.07)	benign(0)	-	21
14:70418964:A:G	141	0	1	59	0	0	1146	2.62378	0.000508848	5723	0	0	4745	1	0	missense_variant	SMOC1	70	Q/R	rs1165378031	deleterious(0)	possibly_damaging(0.642)	-	25.6
9:139286443:G:A	117	0	1	46	0	0	920	2.52789	0.000645014	4889	28	0	4071	33	0	missense_variant	SNAPC4	309	A/V	rs61731233	deleterious(0)	probably_damaging(0.997)	-	26.3
6:7601578:C:A	141	0	1	59	0	0	1146	2.62378	0.000508848	5719	1	0	4741	2	0	missense_variant	SNRNP48	139	S/Y	rs150093632	deleterious(0)	probably_damaging(0.96)	-	24.7
8:121561028:G:A	139	2	1	57	2	0	24.7	0.974248	0.034162	5611	110	0	4658	86	0	missense_variant	SNTB1	436	A/V	rs61762674	deleterious(0)	possibly_damaging(0.541)	-	24.7
20:44463751:A:G	141	0	1	59	0	0	1146	2.62378	0.000508848	5661	1	0	4704	3	0	missense_variant	SNX21	148	Y/C	rs145243450	deleterious(0)	probably_damaging(0.995)	-	27.5
16:12662379:G:A	138	0	1	56	0	0	1102	2.60678	0.000530675	5601	2	0	4682	0	0	missense_variant	SNX29	779	G/R	rs376253899	tolerated_low_confidence(0.06)	benign(0.435)	-	25
1:204093829:G:A	142	0	0	58	0	1	-	0	1	5723	0	0	4746	0	0	missense_variant	SOX13	479	R/Q	rs370897434	deleterious(0)	probably_damaging(0.998)	-	34
17:31324504:A:G	140	1	1	59	0	0	1146	2.62378	0.000508848	5692	31	0	4724	22	0	missense_variant	SPACA3	182	M/V	rs62068261	deleterious(0.02)	possibly_damaging(0.722)	-	23.8
2:220332009:G:A	137	0	1	58	0	0	1122	2.61436	0.000520825	5651	0	0	4673	0	0	missense_variant	SPEG	999	V/M	rs1243223692	deleterious(0.01)	probably_damaging(1)	-	25.6
19:49129547:C:A	115	0	0	49	0	1	-	0	1	4950	0	0	3930	0	0	missense_variant	SPHK2	147	R/S	rs367770342	tolerated(0.1)	possibly_damaging(0.77)	-	26.8
2:65541063:C:G	133	2	1	55	0	0	1081	2.5983	0.000541919	5417	60	0	4405	24	0	missense_variant	SPRED2	277	G/R	rs148120209	tolerated(0.36)	possibly_damaging(0.626)	-	18.04
1:158636152:C:T	138	0	1	55	0	0	1091	2.60232	0.000536558	5629	2	0	4675	1	0	missense_variant	SPTA1	725	R/Q	rs375230030	deleterious(0.03)	benign(0.441)	-	26.9
14:77978652:G:A	140	2	0	58	0	1	-	0	1	5674	49	0	4700	44	0	missense_variant	SPTLC2	555	T/M	rs138652708,COSM1371278	deleterious_low_confidence(0.04)	benign(0.211)	likely_benign	23.7
7:76021308:G:A	137	1	1	58	0	0	1125	2.61564	0.000519191	5495	34	0	4563	18	0	missense_variant	SRCRB4D	462	R/W	rs139442730	tolerated(0.2)	benign(0)	-	20.7
3:9032348:G:A	141	0	1	59	0	0	1146	2.62378	0.000508848	5711	12	0	4736	10	0	missense_variant	SRGAP3	912	R/W	rs201777874	tolerated(0.05)	probably_damaging(0.973)	-	33
16:2820684:C:T	138	3	1	58	1	0	99	1.56311	0.0072969	5678	41	0	4717	24	0	missense_variant	SRRM2	2739	P/S	rs138495768	deleterious_low_confidence(0)	probably_damaging(0.994)	-	20.9
18:23619364:C:T	141	0	1	59	0	0	1146	2.62378	0.000508848	5722	0	0	4742	1	0	missense_variant	SS18	222	G/R	rs753267000	tolerated(0.06)	possibly_damaging(0.483)	-	24.9
7:149529856:G:A	142	0	0	58	0	1	-	0	1	5686	0	0	4712	0	0	splice_acceptor_variant,non_coding_transcript_variant	SSPO	-	-	rs556361592	-	-	-	24
3:52553361:C:T	141	0	1	59	0	0	1146	2.62378	0.000508848	5723	0	0	4746	0	0	missense_variant	STAB1	1706	R/C	rs745703630	deleterious(0)	possibly_damaging(0.809)	-	29.4
1:110592975:C:G	141	0	1	59	0	0	1146	2.62378	0.000508848	5723	0	0	4746	0	0	missense_variant	STRIP1	634	L/V	rs377193110	deleterious(0.01)	benign(0.385)	-	23.5
6:152823847:G:C	141	0	1	59	0	0	1146	2.62378	0.000508848	5716	0	0	4736	0	0	missense_variant	SYNE1	270	S/C	-	-	possibly_damaging(0.83)	-	27.8
6:152740765:T:C	141	0	1	59	0	0	1146	2.62378	0.000508848	5720	3	0	4744	2	0	missense_variant	SYNE1	1787	E/G	rs201366911	-	benign(0.021)	-	20.2
6:152757224:G:A	141	0	1	58	0	0	1135	2.61945	0.000514317	5672	44	0	4712	32	0	missense_variant	SYNE1	1388	R/W	rs34028822	-	possibly_damaging(0.719)	likely_benign	31
4:16188474:T:C	141	0	1	59	0	0	1146	2.62378	0.000508848	5713	0	0	4746	0	0	missense_variant	TAPT1	259	Q/R	-	deleterious(0)	probably_damaging(0.988)	-	26.1
1:1269612:TCTC:T	141	0	1	59	0	0	1146	2.62378	0.000508848	5702	19	0	4733	13	0	inframe_deletion	TAS1R3	776-777	VS/V	rs531899606	-	-	-	15.99
5:179331789:C:T	139	1	1	59	0	0	1143	2.62253	0.000510422	5662	45	0	4690	48	0	missense_variant	TBC1D9B	48	V/M	rs147600483	deleterious(0.01)	probably_damaging(0.978)	-	34
15:57554373:G:C	139	1	1	59	0	0	1143	2.62253	0.000510422	5710	2	0	4739	1	0	missense_variant	TCF12	517	D/H	rs146437796	deleterious(0.01)	possibly_damaging(0.627)	-	25.7
11:121058641:G:A	142	0	0	58	0	1	-	0	1	5718	5	0	4746	0	0	missense_variant	TECTA	2034	D/N	rs202092043	tolerated(0.11)	probably_damaging(0.999)	-	29.8
10:114044377:C:T	142	0	0	58	0	1	-	0	1	5723	0	0	4745	0	0	missense_variant	TECTB	54	A/V	rs139548717	deleterious(0)	probably_damaging(0.922)	-	32
9:27185613:A:G	142	0	0	58	0	1	-	0	1	5719	4	0	4741	3	0	missense_variant	TEK	438	N/S	rs189543659	tolerated(0.34)	benign(0.034)	-	18.6
17:15234674:C:T	141	0	1	59	0	0	1146	2.62378	0.000508848	5723	0	0	4745	0	0	missense_variant	TEKT3	77	E/K	rs764040370,COSM4591254	tolerated(0.23)	benign(0.069)	-	21.2
16:10783113:A:G	142	0	0	58	0	1	-	0	1	5685	33	0	4716	28	0	missense_variant	TEKT5	239	M/T	rs17684500	deleterious(0)	benign(0.027)	-	19.46
17:56638900:G:A	141	1	0	58	0	1	-	0	1	5643	79	0	4702	42	0	missense_variant	TEX14	1426	L/F	rs114562657	tolerated(0.66)	possibly_damaging(0.832)	-	23.4
3:133476694:G:T	141	0	1	59	0	0	1146	2.62378	0.000508848	5722	1	0	4744	2	0	missense_variant	TF	318	A/S	rs144143295	tolerated(0.06)	possibly_damaging(0.674)	-	23
6:50740488:G:A	140	2	0	56	1	1	-	0	1	5676	38	0	4699	36	0	missense_variant	TFAP2D	424	G/S	rs148321478	tolerated(0.09)	benign(0.005)	-	20.4
8:143816828:G:A	139	2	1	56	3	0	11	0.644063	0.0850309	5522	146	0	4556	131	0	missense_variant	THEM6	200	G/R	rs11540544	deleterious(0.03)	benign(0.023)	-	17.62
6:155577714:G:C	140	1	1	59	0	0	1146	2.62378	0.000508848	5650	72	0	4690	56	0	missense_variant	TIAM2	1522	S/T	rs114239511,COSM3366358	tolerated(0.09)	probably_damaging(0.99)	-	24.1
6:155577717:T:A	140	1	1	59	0	0	1146	2.62378	0.000508848	5650	71	0	4690	56	0	stop_gained	TIAM2	1523	L/*	rs116268446	-	-	-	40
19:8003040:C:T	141	1	0	57	1	1	-	0	1	5595	126	0	4627	117	0	missense_variant	TIMM44	62	G/S	rs144317041	tolerated(0.64)	benign(0.018)	benign	22.8
4:38775728:A:G	140	0	1	59	0	0	1143	2.62253	0.000510422	5711	0	0	4738	0	0	missense_variant	TLR10	495	I/T	rs778420675	tolerated(0.07)	possibly_damaging(0.616)	-	23.5
3:52255513:G:A	141	0	1	59	0	0	1146	2.62378	0.000508848	5719	0	0	4743	0	0	missense_variant	TLR9	940	T/M	rs201197940	tolerated(0.05)	possibly_damaging(0.845)	-	23.3
17:76136994:C:T	141	1	0	58	0	1	-	0	1	5670	53	0	4711	34	0	missense_variant	TMC8	661	P/L	rs139972217	tolerated(0.06)	benign(0.351)	-	22
19:48848554:C:T	127	2	1	56	2	0	26.1	0.996949	0.032138	5170	82	0	4400	75	0	missense_variant	TMEM143	143	D/N	rs34488893	tolerated(0.1)	benign(0.007)	-	16.53
14:21570094:G:C	140	1	0	58	0	1	-	0	1	5656	4	0	4670	3	0	missense_variant	TMEM253	60	C/S	rs374427336	deleterious(0)	probably_damaging(0.996)	-	24.5
19:16772122:G:C	141	0	1	59	0	0	1146	2.62378	0.000508848	5713	3	0	4739	3	0	missense_variant	TMEM38A	32	V/L	rs201876960	tolerated(0.06)	benign(0.15)	-	22.5
4:68928324:G:T	140	2	0	57	1	1	-	0	1	5706	15	0	4735	10	0	intron_variant	TMPRSS11F	-	-	rs201538413	-	-	-	18.82
7:150778730:T:G	141	0	1	58	0	0	1135	2.61945	0.000514317	5695	2	0	4719	1	0	missense_variant	TMUB1	216	Q/P	rs765889400	deleterious(0.04)	possibly_damaging(0.69)	-	25.5
17:16852237:A:T	141	0	1	59	0	0	1146	2.62378	0.000508848	5712	11	0	4741	5	0	missense_variant	TNFRSF13B	87	I/N	rs72553877,CM091122	deleterious(0)	probably_damaging(0.924)	-	25.2
19:6534728:G:C	141	0	1	59	0	0	1146	2.62378	0.000508848	5662	51	0	4665	70	0	missense_variant	TNFSF9	139	G/A	rs61750000	deleterious(0)	probably_damaging(0.999)	-	22.9
8:9413594:A:G	138	1	1	57	1	0	97	1.55453	0.00745932	5359	24	0	4478	31	0	missense_variant	TNKS	49	T/A	rs201993870,COSM1132674,COSM1132676	deleterious_low_confidence(0.02)	benign(0)	-	16.81
7:5414087:C:T	141	0	1	58	0	0	1135	2.61945	0.000514317	5631	1	0	4668	1	0	missense_variant	TNRC18	943	R/Q	rs762422762	tolerated(0.05)	probably_damaging(0.992)	-	26.6
20:33296585:G:GC	142	0	0	58	0	1	-	0	1	5707	0	0	4731	0	0	frameshift_variant	TP53INP2	14-15	-/X	rs758602096	-	-	-	-
3:127298917:T:C	140	1	1	58	0	0	1135	2.61945	0.000514317	5576	88	0	4592	69	0	missense_variant	TPRA1	25	S/G	rs148260197	deleterious(0.02)	benign(0.014)	-	22.9
9:140087121:T:C	137	1	1	55	2	0	23.5	0.954455	0.0360354	5551	45	0	4533	27	0	missense_variant	TPRN	583	K/R	rs139459217	tolerated(0.06)	possibly_damaging(0.558)	likely_benign	23.9
14:103342741:G:A	141	0	1	58	1	0	99	1.56311	0.0072969	5714	9	0	4739	7	0	missense_variant	TRAF3	150	R/H	rs141920055	tolerated(0.16)	possibly_damaging(0.844)	uncertain_significance	22.8
8:140998947:C:T	140	1	0	58	0	1	-	0	1	5676	13	0	4687	8	0	missense_variant	TRAPPC9	1031	G/S	rs114949291	tolerated(0.48)	benign(0.047)	uncertain_significance,likely_benign	23
2:27522283:AG:A	141	0	1	59	0	0	1146	2.62378	0.000508848	5707	4	0	4721	0	0	frameshift_variant,splice_region_variant	TRIM54	171	K/X	rs750473735	-	-	-	34
1:26384907:C:T	142	0	0	57	1	1	-	0	1	5660	54	0	4685	59	0	missense_variant	TRIM63	269	E/K	rs61749355	deleterious(0.02)	possibly_damaging(0.811)	-	26.4
14:92477355:T:C	141	0	1	59	0	0	1146	2.62378	0.000508848	5717	6	0	4741	4	0	missense_variant	TRIP11	430	E/G	rs142579179	deleterious(0)	possibly_damaging(0.794)	uncertain_significance	26.6
21:45838333:C:T	141	0	1	59	0	0	1146	2.62378	0.000508848	5713	10	0	4738	8	0	missense_variant	TRPM2	1119	A/V	rs137972023	tolerated(0.13)	benign(0.022)	-	22.4
21:45815372:G:T	141	0	1	59	0	0	1146	2.62378	0.000508848	5691	5	0	4731	4	0	missense_variant	TRPM2	624	D/Y	rs200559877	deleterious(0)	probably_damaging(0.999)	-	26.2
8:143436006:T:C	141	0	1	59	0	0	1146	2.62378	0.000508848	5692	13	0	4721	14	0	missense_variant	TSNARE1	27	Q/R	rs117184426,COSM3412794	tolerated_low_confidence(0.06)	probably_damaging(0.932)	-	25.8
5:112769675:C:A	140	1	1	59	0	0	1146	2.62378	0.000508848	5656	67	0	4683	63	0	missense_variant	TSSK1B	288	G/W	rs34696815	deleterious(0)	possibly_damaging(0.888)	-	23.5
4:147824735:C:T	142	0	0	58	0	1	-	0	1	5721	2	0	4743	1	0	missense_variant	TTC29	183	E/K	rs371199820	deleterious(0.02)	probably_damaging(0.989)	-	32
9:15175069:A:G	139	0	1	59	0	0	1140	2.62128	0.000512002	5711	0	0	4729	1	0	missense_variant	TTC39B	636	Y/H	rs778519863	tolerated(0.32)	benign(0.022)	-	16.33
2:179411207:A:T	139	1	0	54	1	1	-	0	1	5643	33	0	4677	21	0	missense_variant	TTN	31617	D/E	rs72648256	-	-	benign,likely_benign	18.84
7:2686831:A:G	141	0	0	56	0	1	-	0	1	5638	2	0	4643	0	0	missense_variant	TTYH3	117	R/G	rs372276388	deleterious(0)	possibly_damaging(0.903)	-	25.7
14:52955198:G:A	140	1	1	59	0	0	1146	2.62378	0.000508848	5711	5	0	4727	8	0	missense_variant	TXNDC16	331	P/S	rs147641850	deleterious(0.02)	benign(0.077)	-	23.4
22:19868177:C:T	137	3	2	57	2	0	49.7	2.53592	0.000632322	5602	116	0	4666	74	0	missense_variant	TXNRD2	384	G/S	rs192869629	tolerated(0.08)	benign(0.047)	benign,likely_benign	20.3
9:33922872:A:C	132	0	1	55	0	0	1071	2.59427	0.000547336	5215	4	0	4381	1	0	missense_variant	UBAP2	1026	F/C	rs776429442	deleterious(0)	probably_damaging(0.915)	-	23.2
15:76146790:G:T	140	0	1	59	0	0	1143	2.62253	0.000510422	5709	0	0	4738	0	0	missense_variant	UBE2Q2	82	V/F	-	deleterious(0.01)	possibly_damaging(0.839)	-	28.2
1:202304777:C:T	141	0	1	58	0	0	1135	2.61945	0.000514317	5695	6	0	4733	5	0	missense_variant	UBE2T	36	A/T	rs200130395	deleterious(0.02)	probably_damaging(0.947)	-	34
1:19443890:T:C	141	0	0	57	1	1	-	0	1	5704	12	0	4733	12	0	missense_variant	UBR4	3550	I/V	rs148571488,COSM248187	tolerated(0.25)	possibly_damaging(0.456)	-	23
2:64085066:A:T	141	1	0	58	0	1	-	0	1	5712	11	0	4731	14	0	missense_variant	UGP2	84	D/V	rs148783211	deleterious(0.01)	possibly_damaging(0.659)	-	23.1
11:67766704:G:A	140	1	0	57	1	1	-	0	1	5682	39	0	4720	25	0	missense_variant	UNC93B1	209	P/L	rs144399212	deleterious(0.03)	probably_damaging(0.991)	-	25.6
19:36164191:T:G	142	0	0	56	0	1	-	0	1	5688	0	0	4716	0	0	missense_variant	UPK1A	115	Y/D	rs200331392	tolerated(0.2)	possibly_damaging(0.616)	-	25.7
21:33691696:C:T	141	0	1	59	0	0	1146	2.62378	0.000508848	5718	0	0	4740	0	0	missense_variant	URB1	1875	V/M	rs866908299	deleterious(0.03)	benign(0.408)	-	23.8
3:126222856:C:T	131	1	1	55	1	0	95	1.5465	0.00761487	5399	200	0	4442	151	0	missense_variant	UROC1	295	R/H	rs139894266	tolerated(0.42)	benign(0)	-	22.2
11:77918595:C:T	140	0	0	56	0	1	-	0	1	5563	6	0	4658	5	0	missense_variant	USP35	471	R/C	rs199587997	deleterious(0.04)	possibly_damaging(0.761)	-	25.3
11:11959861:T:C	141	0	1	59	0	0	1146	2.62378	0.000508848	5712	0	0	4725	0	0	missense_variant	USP47	644	I/T	rs1191027827	tolerated(0.13)	benign(0.029)	-	23.6
6:41766432:C:CCCCCA	137	5	0	57	1	1	-	0	1	5519	203	0	4596	149	0	frameshift_variant	USP49	635-636	-/WX	rs201338884	-	-	-	35
1:12337820:C:T	141	0	1	59	0	0	1146	2.62378	0.000508848	5723	0	0	4744	1	0	missense_variant	VPS13D	1392	P/L	rs140179355	deleterious(0.01)	benign(0.038)	-	23.5
2:58350324:A:G	141	0	1	59	0	0	1146	2.62378	0.000508848	5708	15	0	4735	10	0	missense_variant	VRK2	211	N/S	rs36081172	deleterious(0.02)	benign(0.412)	-	25.2
14:74824462:C:T	139	0	1	58	0	0	1128	2.61691	0.000517561	5618	0	0	4683	0	0	missense_variant	VRTN	326	R/W	rs533419765,COSM1371052	deleterious(0)	possibly_damaging(0.727)	-	24.3
10:50285339:C:T	140	1	1	59	0	0	1146	2.62378	0.000508848	5647	65	0	4688	47	0	missense_variant	VSTM4	187	V/M	rs45489505	deleterious(0)	benign(0.191)	-	22.8
1:20640926:T:C	140	1	1	59	0	0	1146	2.62378	0.000508848	5697	26	0	4728	18	0	missense_variant	VWA5B1	135	I/T	rs146970556	deleterious(0)	benign(0.188)	-	25.5
7:158704312:C:T	141	0	1	59	0	0	1146	2.62378	0.000508848	5723	0	0	4746	0	0	missense_variant	WDR60	511	P/L	-	deleterious(0.01)	benign(0.02)	-	25.4
15:44120205:CTG:C	141	0	1	59	0	0	1146	2.62378	0.000508848	5721	2	0	4746	0	0	frameshift_variant	WDR76	35	L/X	rs1445907343	-	-	-	29.2
4:6303197:G:A	139	2	1	59	0	0	1146	2.62378	0.000508848	5647	44	0	4679	43	0	missense_variant	WFS1	559	A/T	rs55814513,CM993371	tolerated(0.63)	benign(0.095)	uncertain_significance,likely_benign	21.6
4:1936897:C:A	140	1	1	58	1	0	99	1.56311	0.0072969	5707	16	0	4722	24	0	missense_variant	WHSC1	528	H/N	rs139753036	tolerated(0.6)	benign(0.001)	likely_benign	17.6
17:40947694:C:T	125	1	1	41	0	0	896	2.51678	0.000663004	4899	111	0	3801	111	0	missense_variant	WNK4	1025	P/L	rs56099549	tolerated(0.17)	benign(0.115)	likely_benign	23.5
1:16270799:T:C	139	0	0	53	0	1	-	0	1	5527	0	0	4504	1	0	missense_variant	ZBTB17	456	N/S	rs201215992	tolerated(0.15)	benign(0.112)	-	22.2
8:144620290:G:A	141	0	1	59	0	0	1146	2.62378	0.000508848	5718	3	0	4742	2	0	missense_variant	ZC3H3	416	S/L	rs143952047	tolerated(0.05)	benign(0.023)	-	19.74
2:207171311:C:T	140	0	1	56	1	0	93	1.53652	0.00781264	5664	46	0	4698	33	0	missense_variant	ZDBF2	687	R/C	rs192597586	deleterious(0.02)	benign(0.005)	-	22.3
16:72993183:T:G	142	0	0	58	0	1	-	0	1	5723	0	0	4746	0	0	missense_variant	ZFHX3	288	K/Q	-	deleterious(0)	probably_damaging(0.996)	-	20.2
19:38135582:C:A	140	0	1	59	0	0	1143	2.62253	0.000510422	5691	25	0	4726	14	0	missense_variant	ZFP30	22	C/F	rs112995701	tolerated(0.16)	benign(0.001)	-	16.87
15:41102166:C:T	141	0	1	59	0	0	1146	2.62378	0.000508848	5708	14	0	4730	16	0	missense_variant,splice_region_variant	ZFYVE19	190	P/L	rs190799376	deleterious(0)	possibly_damaging(0.856)	-	31
19:57286815:C:A	141	0	1	59	0	0	1146	2.62378	0.000508848	5722	1	0	4745	0	0	missense_variant	ZIM2	275	K/N	rs143039317	deleterious(0.02)	benign(0.143)	-	19.73
6:28121443:A:G	141	0	1	59	0	0	1146	2.62378	0.000508848	5721	0	0	4744	0	0	missense_variant	ZKSCAN8	462	Y/C	rs750605583	deleterious(0)	probably_damaging(1)	-	25.3
1:40756572:G:A	141	0	1	59	0	0	1146	2.62378	0.000508848	5710	13	0	4739	7	0	missense_variant	ZMPSTE24	369	R/Q	rs41268053	tolerated(0.29)	benign(0.009)	uncertain_significance	22.6
1:42896432:G:T	142	0	0	58	0	1	-	0	1	5720	3	0	4742	3	0	stop_gained	ZMYND12	358	S/*	rs143931631	-	-	-	35
7:64438982:GGTCA:G	139	0	1	59	0	0	1140	2.62128	0.000512002	5685	2	0	4721	0	0	frameshift_variant	ZNF117	321-322	TD/X	rs535488637	-	-	-	23.6
19:22154829:A:T	141	1	0	58	0	1	-	0	1	5679	43	0	4705	36	0	missense_variant	ZNF208	1003	C/S	rs181871198	deleterious(0)	probably_damaging(0.997)	-	22.6
22:22868807:A:G	137	4	1	59	0	0	1146	2.62378	0.000508848	5715	8	0	4739	7	0	missense_variant	ZNF280A	383	M/T	rs143870620	deleterious(0)	possibly_damaging(0.765)	-	24.6
7:148876432:A:G	141	0	1	58	0	0	1135	2.61945	0.000514317	5616	3	0	4665	2	0	missense_variant	ZNF398	490	I/V	rs140891075	tolerated(0.21)	possibly_damaging(0.802)	-	15.79
19:9644624:C:T	142	0	0	58	0	1	-	0	1	5720	3	0	4746	0	0	missense_variant	ZNF426	46	D/N	rs374330822,COSM3423471	deleterious(0.01)	probably_damaging(0.948)	-	26.1
19:52909227:C:T	141	0	1	59	0	0	1146	2.62378	0.000508848	5685	38	0	4717	27	0	missense_variant	ZNF528	28	A/V	rs141013163	tolerated(0.05)	benign(0.185)	-	23.1
17:5085511:G:A	142	0	0	58	0	1	-	0	1	5717	6	0	4742	4	0	stop_gained	ZNF594	681	Q/*	rs116878311	-	-	-	30
19:40541420:T:C	141	0	1	59	0	0	1146	2.62378	0.000508848	5722	0	0	4745	0	0	missense_variant	ZNF780B	449	E/G	rs1233488129	deleterious(0.01)	probably_damaging(0.993)	-	22.6
